# Supplementary material for: The heparin-binding hemagglutinin protein of Mycobacterium tuberculosis is a nucleoid-associated protein
Source: J Biol Chem. 2023 Oct 19;299(12):105364. doi: 10.1016/j.jbc.2023.105364 (PMC10665949; doi:10.1016/j.jbc.2023.105364)
Supplement: Table S1 [file mmc2.xlsx]

## Sheet: Table S1a
Table S1- DEG analysis of MT103 vs MT103ΔhbhA. (a) Genes that are upregulated upon HbhA deletion.
Gene Number	baseMean	log2FoldChange	lfcSE	stat	pvalue	padj	gene_biotype	gene_name	Essentiality	Functional
Rv0079	3822.53	2.16817	0.329552	6.57916	4.73103e-11	3.60119e-10	protein_coding	NA	NE	conserved hypotheticals
Rv0080	1855.15	3.13527	0.387577	8.0894	5.99589e-16	7.77512e-15	protein_coding	NA	NE	conserved hypotheticals
Rv0081	121.434	1.57875	0.271109	5.82329	5.77015e-09	3.39305e-08	protein_coding	NA	NE	regulatory proteins
Rv0082	389.731	1.03697	0.389182	2.66447	0.00771089	0.0165394	protein_coding	NA	NE	intermediary metabolism and respiration
Rv0083	567.989	1.06821	0.396582	2.69353	0.00707002	0.01528	protein_coding	NA	NE	intermediary metabolism and respiration
Rv0085	201.06	1.09834	0.355832	3.08668	0.00202406	0.00505824	protein_coding	hycP	NE	intermediary metabolism and respiration
Rv0106	1212.26	1.25337	0.146625	8.5481	1.25129e-17	1.86568e-16	protein_coding	NA	NE	conserved hypotheticals
Rv0136	391.562	1.11619	0.215321	5.18384	2.17368e-07	1.05658e-06	protein_coding	cyp138	NE	intermediary metabolism and respiration
Rv0142	410.089	1.33055	0.137491	9.67736	3.76294e-22	7.84308e-21	protein_coding	NA	NE	conserved hypotheticals
Rv0186A	829.456	2.92441	0.330864	8.83871	9.68336e-19	1.5864e-17	protein_coding	mymT	NE	NA
Rv0190	289.712	1.40182	0.169978	8.24708	1.62316e-16	2.2054e-15	protein_coding	NA	GA	conserved hypotheticals
Rv0191	322.261	1.74104	0.137317	12.679	7.7342e-37	4.88728e-35	protein_coding	NA	GA	cell wall and cell processes
Rv0240	56.9442	1.79102	0.199848	8.96193	3.19035e-19	5.33646e-18	protein_coding	vapC24	NE	virulence, detoxification, adaptation
Rv0242c	1156.19	1.12047	0.109604	10.2229	1.56625e-24	3.92155e-23	protein_coding	fabG4	NE	lipid metabolism
Rv0249c	988.32	1.50667	0.127214	11.8436	2.32252e-32	1.12755e-30	protein_coding	NA	NE	intermediary metabolism and respiration
Rv0250c	2550.15	1.31636	0.181492	7.25302	4.07594e-13	3.86341e-12	protein_coding	NA	NE	conserved hypotheticals
Rv0251c	6077.87	1.53384	0.250333	6.12721	8.94353e-10	5.85595e-09	protein_coding	hsp	NE	virulence, detoxification, adaptation
Rv0261c	12.9381	1.08783	0.385344	2.82302	0.00475734	0.0108408	protein_coding	narK3	NE	cell wall and cell processes
Rv0277c	146.145	1.31327	0.168992	7.77117	7.77649e-15	8.72062e-14	protein_coding	vapC25	NE	virulence, detoxification, adaptation
Rv0280	13259.1	2.9471	0.110529	26.6635	1.24789e-156	2.48392e-153	protein_coding	PPE3	NE	PE/PPE
Rv0283	8181.88	1.03535	0.101198	10.231	1.44077e-24	3.63019e-23	protein_coding	eccB3	ES	cell wall and cell processes
Rv0301	172.88	1.0958	0.146106	7.50001	6.38134e-14	6.49721e-13	protein_coding	vapC2	NE	virulence, detoxification, adaptation
Rv0302	172.616	2.1025	0.186456	11.2761	1.72173e-29	6.17496e-28	protein_coding	NA	NE	regulatory proteins
Rv0303	188.102	1.61151	0.167384	9.62763	6.11201e-22	1.24142e-20	protein_coding	NA	NE	intermediary metabolism and respiration
Rv0326	14.1063	2.04555	0.369152	5.54122	3.00374e-08	1.62914e-07	protein_coding	NA	NE	unknown
Rv0350	17226.4	1.49528	0.247982	6.02981	1.64153e-09	1.05063e-08	protein_coding	dnaK	ES	virulence, detoxification, adaptation
Rv0351	7664.98	1.86841	0.239682	7.79539	6.42105e-15	7.28268e-14	protein_coding	grpE	ES	virulence, detoxification, adaptation
Rv0352	3509.38	1.53366	0.203045	7.5533	4.2437e-14	4.42256e-13	protein_coding	dnaJ1	NE	virulence, detoxification, adaptation
Rv0353	524.297	1.43193	0.180861	7.91727	2.42782e-15	2.90245e-14	protein_coding	hspR	NE	virulence, detoxification, adaptation
Rv0366c	31.3009	1.4032	0.257226	5.45512	4.89402e-08	2.59775e-07	protein_coding	NA	NE	conserved hypotheticals
Rv0380c	43.7688	1.19916	0.226123	5.30312	1.13843e-07	5.71511e-07	protein_coding	NA	NE	intermediary metabolism and respiration
Rv0381c	87.6641	1.49336	0.188655	7.91582	2.45631e-15	2.92771e-14	protein_coding	NA	NE	conserved hypotheticals
Rv0382c	238.885	1.60381	0.155412	10.3197	5.73866e-25	1.47391e-23	protein_coding	pyrE	ES	intermediary metabolism and respiration
Rv0383c	1739.54	1.32776	0.101918	13.0277	8.51529e-39	6.39611e-37	protein_coding	NA	GD	cell wall and cell processes
Rv0384c	6410.73	1.35154	0.227675	5.93628	2.9156e-09	1.80233e-08	protein_coding	clpB	GD	virulence, detoxification, adaptation
Rv0488	18.7493	2.12384	0.299967	7.08024	1.4391e-12	1.30502e-11	protein_coding	NA	NE	cell wall and cell processes
Rv0512	653.112	1.15914	0.144094	8.04435	8.67009e-16	1.09922e-14	protein_coding	hemB	ES	intermediary metabolism and respiration
Rv0513	239.046	1.09856	0.18484	5.94327	2.7939e-09	1.73248e-08	protein_coding	NA	NE	cell wall and cell processes
Rv0514	48.0172	1.43562	0.237584	6.04259	1.51661e-09	9.76961e-09	protein_coding	NA	NE	cell wall and cell processes
Rv0515	27.5084	1.3727	0.259349	5.29288	1.20407e-07	6.00679e-07	protein_coding	NA	NE	insertion seqs and phages
Rv0527	442.136	1.00606	0.121222	8.29932	1.04711e-16	1.44241e-15	protein_coding	ccdA	ES	intermediary metabolism and respiration
Rv0528	658.072	1.00727	0.132866	7.58111	3.42621e-14	3.60839e-13	protein_coding	NA	ES	cell wall and cell processes
Rv0563	1295.99	1.02208	0.212619	4.8071	1.53138e-06	6.59073e-06	protein_coding	htpX	NE	virulence, detoxification, adaptation
Rv0569	5669.5	2.58235	0.254562	10.1443	3.51359e-24	8.68597e-23	protein_coding	NA	NE	conserved hypotheticals
Rv0570	4532.51	3.11599	0.238483	13.0659	5.15652e-39	3.94771e-37	protein_coding	nrdZ	NE	information pathways
Rv0571c	1282.08	1.43125	0.20875	6.85629	7.06713e-12	5.88582e-11	protein_coding	NA	NE	conserved hypotheticals
Rv0572c	650.261	1.66019	0.339022	4.89699	9.7317e-07	4.26673e-06	protein_coding	NA	NE	conserved hypotheticals
Rv0573c	91.3013	1.64758	0.277022	5.94749	2.72282e-09	1.69104e-08	protein_coding	pncB2	NE	intermediary metabolism and respiration
Rv0574c	529.203	2.02573	0.216434	9.35956	8.0067e-21	1.5251e-19	protein_coding	NA	NE	conserved hypotheticals
Rv0586	440.757	1.11736	0.15925	7.01638	2.27697e-12	1.97486e-11	protein_coding	mce2R	NE	regulatory proteins
Rv0588	519.482	1.48925	0.130549	11.4076	3.83072e-30	1.49511e-28	protein_coding	NA	NE	virulence, detoxification, adaptation
Rv0589	471.984	1.61635	0.110559	14.6198	2.09906e-48	2.78545e-46	protein_coding	mce2A	NE	virulence, detoxification, adaptation
Rv0591	56.5664	2.79936	0.243834	11.4806	1.65118e-30	6.91932e-29	protein_coding	mce2C	NE	virulence, detoxification, adaptation
Rv0592	36.3259	1.71154	0.227909	7.50974	5.92471e-14	6.06331e-13	protein_coding	mce2D	NE	virulence, detoxification, adaptation
Rv0593	30.1767	2.19073	0.263667	8.30869	9.67636e-17	1.33756e-15	protein_coding	lprL	NE	cell wall and cell processes
Rv0597c	509.641	1.22924	0.10854	11.3252	9.84465e-30	3.62885e-28	protein_coding	NA	NE	conserved hypotheticals
Rv0607	22.4379	1.0469	0.306155	3.41949	0.000627378	0.00173564	protein_coding	NA	Uncertain	conserved hypotheticals
Rv0612	52.1549	1.00748	0.310228	3.24756	0.001164	0.00306879	protein_coding	NA	NE	conserved hypotheticals
Rv0620	1.27187	3.39523	1.26989	2.67364	0.00750336	0.0161203	protein_coding	galK	NE	intermediary metabolism and respiration
Rv0653c	80.7599	1.22662	0.199007	6.1637	7.10639e-10	4.67612e-09	protein_coding	NA	NE	regulatory proteins
Rv0656c	26.114	1.7606	0.254304	6.92322	4.41486e-12	3.73948e-11	protein_coding	vapC6	GA	virulence, detoxification, adaptation
Rv0657c	36.4219	1.60262	0.215714	7.42939	1.09102e-13	1.09129e-12	protein_coding	vapB6	GA	virulence, detoxification, adaptation
Rv0658c	94.3187	1.41839	0.16732	8.47711	2.30854e-17	3.37879e-16	protein_coding	NA	NE	cell wall and cell processes
Rv0666	10.8698	1.05098	0.357477	2.94	0.00328212	0.00774978	protein_coding	NA	Uncertain	cell wall and cell processes
Rv0676c	1155.41	1.00135	0.203936	4.9101	9.1028e-07	4.00625e-06	protein_coding	mmpL5	NE	cell wall and cell processes
Rv0692	172.744	1.17312	0.200922	5.83868	5.2616e-09	3.12167e-08	protein_coding	NA	NE	conserved hypotheticals
Rv0693	674.598	1.41817	0.20221	7.01337	2.32648e-12	2.01342e-11	protein_coding	NA	NE	intermediary metabolism and respiration
Rv0694	488.515	1.54156	0.177202	8.69946	3.33467e-18	5.26799e-17	protein_coding	NA	NE	intermediary metabolism and respiration
Rv0699	3.58197	2.57698	0.713808	3.61018	0.000305981	0.000900303	protein_coding	NA	NE	conserved hypotheticals
Rv0752c	386.778	1.02877	0.179746	5.72346	1.04379e-08	5.98749e-08	protein_coding	fadE9	NE	lipid metabolism
Rv0762c	191.809	1.28266	0.123012	10.4271	1.86527e-25	5.05144e-24	protein_coding	NA	NE	conserved hypotheticals
Rv0763c	107.993	1.64702	0.16522	9.9686	2.09155e-23	4.89792e-22	protein_coding	NA	Uncertain	intermediary metabolism and respiration
Rv0764c	548.281	1.61686	0.141424	11.4328	2.86837e-30	1.1652e-28	protein_coding	cyp51	NE	intermediary metabolism and respiration
Rv0765c	264.115	1.33265	0.174734	7.62672	2.40796e-14	2.5769e-13	protein_coding	NA	NE	intermediary metabolism and respiration
Rv0770	212.036	1.176	0.129998	9.04627	1.47929e-19	2.57164e-18	protein_coding	NA	NE	intermediary metabolism and respiration
Rv0789c	312.12	2.9516	0.230104	12.8272	1.15388e-37	7.65598e-36	protein_coding	NA	NE	conserved hypotheticals
Rv0790c	585.88	2.67638	0.204745	13.0718	4.77162e-39	3.79916e-37	protein_coding	NA	NE	conserved hypotheticals
Rv0791c	834.127	2.24345	0.222749	10.0716	7.37408e-24	1.79001e-22	protein_coding	NA	NE	conserved hypotheticals
Rv0792c	523.403	1.59616	0.241561	6.6077	3.90344e-11	2.97694e-10	protein_coding	NA	NE	regulatory proteins
Rv0819	308.461	1.07725	0.143229	7.52114	5.43002e-14	5.57137e-13	protein_coding	mshD	GA	intermediary metabolism and respiration
Rv0828c	4.16224	1.58569	0.640904	2.47415	0.0133553	0.0271678	protein_coding	NA	NE	intermediary metabolism and respiration
Rv0834c	2687.02	1.32839	0.116711	11.3819	5.1493e-30	1.95232e-28	protein_coding	PE_PGRS14	NE	PE/PPE
Rv0836c	40.0762	1.45639	0.241236	6.03721	1.56802e-09	1.00682e-08	protein_coding	NA	NE	conserved hypotheticals
Rv0837c	71.6082	1.15745	0.277045	4.17784	2.94293e-05	0.000106896	protein_coding	NA	NE	conserved hypotheticals
Rv0839	302.46	2.495	0.175677	14.2022	8.87844e-46	1.03956e-43	protein_coding	NA	NE	conserved hypotheticals
Rv0840c	51.4417	1.79336	0.21525	8.33153	7.98054e-17	1.10699e-15	protein_coding	pip	NE	intermediary metabolism and respiration
Rv0841	2.08594	4.11282	1.24909	3.29266	0.000992455	0.00265165	protein_coding	NA	NE	cell wall and cell processes
Rv0846c	184.425	2.00344	0.187732	10.6718	1.37901e-26	4.00717e-25	protein_coding	NA	NE	intermediary metabolism and respiration
Rv0847	391.084	2.68138	0.214935	12.4753	1.01763e-35	5.95765e-34	protein_coding	lpqS	NE	cell wall and cell processes
Rv0848	331.468	3.36614	0.170083	19.7911	3.55068e-87	1.57058e-84	protein_coding	cysK2	NE	intermediary metabolism and respiration
Rv0849	196.98	3.28777	0.229531	14.3239	1.55195e-46	1.89829e-44	protein_coding	NA	NE	cell wall and cell processes
Rv0962c	3.03954	1.92394	0.787889	2.4419	0.0146102	0.0293606	protein_coding	lprP	NE	cell wall and cell processes
Rv0967	2230.88	3.4976	0.21557	16.2249	3.36338e-59	6.69481e-57	protein_coding	csoR	Uncertain	regulatory proteins
Rv0968	684.948	3.74214	0.201371	18.5833	4.38463e-77	1.34271e-74	protein_coding	NA	NE	conserved hypotheticals
Rv0969	3601.09	3.66556	0.186441	19.6607	4.68557e-86	1.86533e-83	protein_coding	ctpV	NE	cell wall and cell processes
Rv0970	581.462	3.81485	0.181038	21.0721	1.43397e-98	1.14173e-95	protein_coding	NA	NE	cell wall and cell processes
Rv0978c	4.09267	1.36159	0.561905	2.42317	0.0153859	0.0307023	protein_coding	PE_PGRS17	GA	PE/PPE
Rv0983	1812.61	1.32117	0.144964	9.11377	7.9565e-20	1.40154e-18	protein_coding	pepD	NE	intermediary metabolism and respiration
Rv0984	1210.36	1.1331	0.114883	9.86308	6.01736e-23	1.37673e-21	protein_coding	moaB2	NE	intermediary metabolism and respiration
Rv0989c	207.604	1.681	0.142443	11.8012	3.84824e-32	1.84576e-30	protein_coding	grcC2	NE	intermediary metabolism and respiration
Rv1041c	3.10454	2.50429	0.800819	3.12715	0.00176507	0.00447279	protein_coding	NA	NE	insertion seqs and phages
Rv1043c	234.36	1.39079	0.183676	7.57198	3.67569e-14	3.85077e-13	protein_coding	NA	GA	conserved hypotheticals
Rv1057	362.295	1.22833	0.27758	4.42514	9.63819e-06	3.77654e-05	protein_coding	NA	NE	conserved hypotheticals
Rv1068c	16.1812	1.40565	0.34032	4.13037	3.62173e-05	0.000129427	protein_coding	PE_PGRS20	NE	PE/PPE
Rv1072	7789.98	1.09304	0.137639	7.94134	2.00001e-15	2.42007e-14	protein_coding	NA	NE	cell wall and cell processes
Rv1073	1792.2	2.0003	0.183656	10.8916	1.2645e-27	3.99523e-26	protein_coding	NA	GA	conserved hypotheticals
RVnc0012	71.4195	1.6818	0.194758	8.63533	5.8556e-18	9.07048e-17	ncRNA	mcr10	NA	NA
Rv1167c	292.633	1.36529	0.146864	9.29633	1.45376e-20	2.7044e-19	protein_coding	NA	NE	regulatory proteins
Rv1168c	1075.25	2.40489	0.2091	11.5012	1.30133e-30	5.57053e-29	protein_coding	PPE17	NE	PE/PPE
Rv1169c	445.014	2.50923	0.349652	7.17637	7.15882e-13	6.6587e-12	protein_coding	lipX	NE	PE/PPE
Rv1195	3179.86	2.11922	0.206929	10.2413	1.29503e-24	3.28378e-23	protein_coding	PE13	GA	PE/PPE
Rv1196	3842.4	1.87588	0.170413	11.0078	3.50268e-28	1.15241e-26	protein_coding	PPE18	GA	PE/PPE
Rv1197	2470.9	1.28183	0.176806	7.24992	4.17026e-13	3.94342e-12	protein_coding	esxK	GA	cell wall and cell processes
Rv1198	2621.86	1.10121	0.128445	8.57342	1.00458e-17	1.51487e-16	protein_coding	esxL	GA	cell wall and cell processes
Rv1221	3676.63	1.23138	0.216353	5.69154	1.25902e-08	7.15e-08	protein_coding	sigE	NE	information pathways
Rv1222	1407.99	1.44613	0.129235	11.19	4.56474e-29	1.58019e-27	protein_coding	rseA	Uncertain	information pathways
Rv1223	2754.47	1.81023	0.108246	16.7233	8.86742e-63	1.96118e-60	protein_coding	htrA	ES	intermediary metabolism and respiration
Rv1224	606.522	2.77752	0.143558	19.3477	2.13165e-83	7.71462e-81	protein_coding	tatB	GD	cell wall and cell processes
Rv1243c	28.6564	1.84411	0.277291	6.65045	2.92202e-11	2.27643e-10	protein_coding	PE_PGRS23	NE	PE/PPE
Rv1285	840.896	1.63322	0.328897	4.96575	6.84354e-07	3.06458e-06	protein_coding	cysD	NE	intermediary metabolism and respiration
Rv1286	1277.77	2.08607	0.211878	9.84562	7.15943e-23	1.62867e-21	protein_coding	NA	GD	intermediary metabolism and respiration
Rv1287	209.564	1.89757	0.16572	11.4504	2.33945e-30	9.60139e-29	protein_coding	NA	NE	conserved hypotheticals
Rv1288	158.214	2.26422	0.144437	15.6762	2.20115e-55	3.80991e-53	protein_coding	NA	NE	conserved hypotheticals
Rv1297	10221.4	1.07053	0.127047	8.42625	3.56924e-17	5.07469e-16	protein_coding	rho	ES	information pathways
Rv1313c	2.89767	1.62619	0.703877	2.31034	0.0208696	0.0403506	protein_coding	NA	NE	NA
Rv1338	238.976	1.52282	0.126942	11.9962	3.72066e-33	1.89897e-31	protein_coding	murI	ES	cell wall and cell processes
Rv1361c	776.099	3.1479	0.151368	20.7963	4.67534e-96	3.10209e-93	protein_coding	PPE19	NE	PE/PPE
Rv1386	283.079	1.05545	0.176292	5.98697	2.13787e-09	1.34666e-08	protein_coding	PE15	GA	PE/PPE
Rv1387	3522.86	1.03104	0.15168	6.79745	1.06485e-11	8.66903e-11	protein_coding	PPE20	NE	PE/PPE
Rv1396c	611.119	1.6114	0.18034	8.93537	4.05813e-19	6.73143e-18	protein_coding	PE_PGRS25	NE	PE/PPE
Rv1452c	13.7018	1.22012	0.340545	3.58285	0.000339865	0.000988314	protein_coding	PE_PGRS28	NE	PE/PPE
Rv1471	400.694	1.31852	0.318385	4.14129	3.45355e-05	0.000123749	protein_coding	trxB1	NE	intermediary metabolism and respiration
Rv1474c	168.242	1.01593	0.121279	8.37677	5.4398e-17	7.65224e-16	protein_coding	NA	NE	regulatory proteins
Rv1518	8.10251	1.41055	0.413104	3.41451	0.000638964	0.00176647	protein_coding	NA	NE	conserved hypotheticals
Rv1573	10.5194	1.64163	0.476569	3.44468	0.000571728	0.00159509	protein_coding	NA	Uncertain	insertion seqs and phages
Rv1574	7.66167	2.24316	0.469801	4.77471	1.7997e-06	7.71215e-06	protein_coding	NA	NE	insertion seqs and phages
Rv1576c	352.677	1.66277	0.193517	8.59237	8.51952e-18	1.30951e-16	protein_coding	NA	GD	insertion seqs and phages
Rv1577c	197.765	1.70556	0.189857	8.9834	2.62524e-19	4.42842e-18	protein_coding	NA	GD	insertion seqs and phages
Rv1578c	89.6484	1.74683	0.212919	8.20421	2.32117e-16	3.09049e-15	protein_coding	NA	NE	insertion seqs and phages
Rv1579c	120.404	3.01498	0.178094	16.9291	2.74344e-64	6.82603e-62	protein_coding	NA	NE	insertion seqs and phages
Rv1580c	78.4963	2.90543	0.21197	13.7068	9.2468e-43	9.43884e-41	protein_coding	NA	NE	insertion seqs and phages
Rv1581c	72.7278	4.2624	0.297593	14.3229	1.57357e-46	1.89829e-44	protein_coding	NA	NE	insertion seqs and phages
Rv1582c	279.242	4.15662	0.205787	20.1987	1.00487e-90	5.00049e-88	protein_coding	NA	NE	insertion seqs and phages
Rv1583c	79.582	3.04307	0.240139	12.6721	8.44136e-37	5.25079e-35	protein_coding	NA	NE	insertion seqs and phages
Rv1584c	49.8752	3.80249	0.280303	13.5656	6.40235e-42	5.92738e-40	protein_coding	NA	NE	insertion seqs and phages
Rv1585c	262.642	2.33537	0.243951	9.57309	1.03754e-21	2.07561e-20	protein_coding	NA	NE	insertion seqs and phages
Rv1586c	625.587	1.91442	0.248096	7.71643	1.19635e-14	1.32296e-13	protein_coding	NA	NE	insertion seqs and phages
Rv1596	1596.28	1.07493	0.141871	7.57683	3.54095e-14	3.7194e-13	protein_coding	nadC	ES	intermediary metabolism and respiration
Rv1597	264.149	1.12427	0.105422	10.6645	1.49246e-26	4.30544e-25	protein_coding	NA	NE	conserved hypotheticals
Rv1604	317.618	1.32689	0.115172	11.5209	1.03505e-30	4.52808e-29	protein_coding	impA	NE	intermediary metabolism and respiration
Rv1605	204.344	1.14509	0.13169	8.69536	3.45738e-18	5.44025e-17	protein_coding	hisF	ES	intermediary metabolism and respiration
Rv1606	78.4098	1.06045	0.207696	5.10577	3.29458e-07	1.54849e-06	protein_coding	hisI	ES	intermediary metabolism and respiration
Rv1682	41.6346	1.07798	0.19441	5.54491	2.94113e-08	1.59954e-07	protein_coding	NA	NE	conserved hypotheticals
Rv1720c	25.3736	1.29252	0.251367	5.14194	2.71916e-07	1.29796e-06	protein_coding	vapC12	NE	virulence, detoxification, adaptation
Rv1733c	3045.58	3.13633	0.223831	14.0121	1.31545e-44	1.49623e-42	protein_coding	NA	NE	cell wall and cell processes
RVnc0036	1231.98	1.4824	0.319938	4.63341	3.59684e-06	1.49937e-05	ncRNA	MTS1338	NA	NA
Rv1734c	13.8829	3.49136	0.762607	4.57819	4.69024e-06	1.91506e-05	protein_coding	NA	NE	conserved hypotheticals
Rv1735c	19.2345	4.4016	0.763994	5.7613	8.34679e-09	4.86509e-08	protein_coding	NA	NE	cell wall and cell processes
Rv1735a	63.6608	4.58829	0.471976	9.72145	2.44274e-22	5.22652e-21	protein_coding	NA	NA	NA
Rv1736c	6706.9	4.05417	0.345992	11.7175	1.03681e-31	4.74429e-30	protein_coding	narX	NE	intermediary metabolism and respiration
Rv1737c	4718.44	3.59218	0.319922	11.2283	2.96045e-29	1.05228e-27	protein_coding	narK2	NE	cell wall and cell processes
Rv1738	19693.9	3.20872	0.318103	10.0871	6.30272e-24	1.53933e-22	protein_coding	NA	NE	conserved hypotheticals
Rv1788	8.31759	1.50561	0.405835	3.70992	0.000207327	0.0006349	protein_coding	PE18	GA	PE/PPE
Rv1812c	391.245	1.01485	0.157141	6.45818	1.05973e-10	7.78371e-10	protein_coding	NA	NE	intermediary metabolism and respiration
Rv1813c	6537.95	3.73431	0.327638	11.3977	4.29433e-30	1.64382e-28	protein_coding	NA	NE	conserved hypotheticals
Rv1832	4414.52	1.05406	0.15925	6.61894	3.61782e-11	2.78042e-10	protein_coding	gcvB	ES	intermediary metabolism and respiration
Rv1840c	78.0959	1.01169	0.174706	5.79081	7.00479e-09	4.10089e-08	protein_coding	PE_PGRS34	NE	PE/PPE
Rv1841c	366.851	1.02218	0.126109	8.10554	5.25103e-16	6.83149e-15	protein_coding	NA	NE	cell wall and cell processes
Rv1842c	384.692	1.01672	0.144561	7.03315	2.01924e-12	1.76673e-11	protein_coding	NA	NE	cell wall and cell processes
Rv1870c	399.1	1.69015	0.168578	10.0259	1.17284e-23	2.81269e-22	protein_coding	NA	NE	conserved hypotheticals
Rv1888A	19.7087	1.02444	0.283633	3.61184	0.000304027	0.000895217	pseudogene	NA	Uncertain	conserved hypotheticals
Rv1890c	51.6747	1.4549	0.215912	6.73841	1.60125e-11	1.28261e-10	protein_coding	NA	NE	conserved hypotheticals
Rv1934c	17.5689	1.34508	0.273947	4.91001	9.10739e-07	4.00625e-06	protein_coding	fadE17	NE	lipid metabolism
Rv1935c	28.3019	1.79015	0.274257	6.52728	6.69741e-11	5.02116e-10	protein_coding	echA13	NE	lipid metabolism
Rv1958c	6.84218	2.05245	0.483456	4.24536	2.18239e-05	8.1273e-05	protein_coding	NA	GA	conserved hypotheticals
Rv1964	51.6891	1.27419	0.213057	5.98051	2.22445e-09	1.39898e-08	protein_coding	yrbE3A	NE	virulence, detoxification, adaptation
Rv1965	29.9878	1.56076	0.249041	6.2671	3.67846e-10	2.52482e-09	protein_coding	yrbE3B	NE	virulence, detoxification, adaptation
Rv1966	41.0185	1.35368	0.252701	5.35686	8.46828e-08	4.32763e-07	protein_coding	mce3A	NE	virulence, detoxification, adaptation
Rv1967	19.8717	1.35435	0.299123	4.52773	5.96196e-06	2.40938e-05	protein_coding	mce3B	NE	virulence, detoxification, adaptation
Rv1982c	104.791	1.15057	0.184109	6.24942	4.11993e-10	2.80846e-09	protein_coding	vapC36	NE	virulence, detoxification, adaptation
Rv1991c	54.7622	1.10399	0.225539	4.8949	9.8357e-07	4.30758e-06	protein_coding	mazF6	NE	virulence, detoxification, adaptation
Rv1991A	56.118	1.17455	0.175468	6.69378	2.17484e-11	1.71787e-10	protein_coding	mazE6	NE	virulence, detoxification, adaptation
Rv1995	39.1422	1.91917	0.243111	7.89423	2.92123e-15	3.43648e-14	protein_coding	NA	GA	conserved hypotheticals
Rv1996	8516.63	1.86504	0.220345	8.46418	2.57951e-17	3.76156e-16	protein_coding	NA	GA	virulence, detoxification, adaptation
Rv1997	6293.35	3.56644	0.247381	14.4168	4.05651e-47	5.20935e-45	protein_coding	ctpF	NE	cell wall and cell processes
Rv1999c	13.695	2.0936	0.386508	5.41671	6.07072e-08	3.1716e-07	protein_coding	NA	NE	cell wall and cell processes
Rv2003c	949.597	3.30777	0.251956	13.1284	2.26469e-39	1.87827e-37	protein_coding	NA	NE	conserved hypotheticals
Rv2004c	6403.54	3.27849	0.335338	9.77666	1.41816e-22	3.10204e-21	protein_coding	NA	NE	conserved hypotheticals
Rv2005c	11702	2.8857	0.369963	7.79996	6.1926e-15	7.04364e-14	protein_coding	NA	NE	virulence, detoxification, adaptation
Rv2006	2270.51	1.66152	0.356509	4.66053	3.15391e-06	1.32165e-05	protein_coding	otsB1	NE	virulence, detoxification, adaptation
Rv2007c	5829.84	3.79725	0.228222	16.6384	3.67152e-62	7.6928e-60	protein_coding	fdxA	NE	intermediary metabolism and respiration
Rv2008c	24.4394	1.48996	0.27502	5.41767	6.03812e-08	3.1587e-07	protein_coding	NA	NE	conserved hypotheticals
Rv2009	239.842	1.04688	0.153708	6.8108	9.70541e-12	7.95005e-11	protein_coding	vapB15	NE	virulence, detoxification, adaptation
Rv2011c	74.4049	1.42922	0.27866	5.12891	2.91428e-07	1.38611e-06	protein_coding	NA	NE	regulatory proteins
Rv2017	197.812	1.32829	0.233664	5.68462	1.31103e-08	7.42417e-08	protein_coding	NA	ES	regulatory proteins
Rv2019	33.9964	1.01416	0.279938	3.6228	0.000291426	0.000861936	protein_coding	NA	GA	conserved hypotheticals
Rv2028c	1328.3	4.92182	0.396886	12.4011	2.57764e-35	1.46594e-33	protein_coding	NA	NE	virulence, detoxification, adaptation
Rv2029c	2131.98	4.88626	0.414997	11.7742	5.30164e-32	2.45417e-30	protein_coding	pfkB	NE	intermediary metabolism and respiration
Rv2030c	42869.4	4.11773	0.360477	11.423	3.20964e-30	1.27776e-28	protein_coding	NA	NE	conserved hypotheticals
Rv2031c	42661.5	3.37373	0.372184	9.06469	1.24955e-19	2.19139e-18	protein_coding	hspX	NE	virulence, detoxification, adaptation
Rv2032	3879.06	2.61432	0.22978	11.3775	5.41192e-30	2.03254e-28	protein_coding	acg	NE	conserved hypotheticals
Rv2051c	2011.99	1.67515	0.138201	12.1211	8.16741e-34	4.27822e-32	protein_coding	ppm1	ESD	cell wall and cell processes
Rv2052c	993.607	2.4606	0.179286	13.7244	7.25001e-43	7.59534e-41	protein_coding	NA	NE	conserved hypotheticals
Rv2053c	518.267	1.92127	0.20075	9.57043	1.06467e-21	2.11923e-20	protein_coding	fxsA	GA	cell wall and cell processes
Rv2057c	255.07	1.57703	0.514019	3.06805	0.00215461	0.00534758	protein_coding	rpmG1	GA	information pathways
Rv2058c	1009.65	1.15305	0.311428	3.70245	0.000213527	0.000649886	protein_coding	rpmB2	GA	information pathways
Rv2059	735.743	1.19733	0.136597	8.76548	1.8598e-18	3.02199e-17	protein_coding	NA	NE	conserved hypotheticals
Rv2086	6.64997	2.23009	0.601448	3.70787	0.000209012	0.000638094	protein_coding	NA	NE	insertion seqs and phages
Rv2099c	7.25701	1.37144	0.493178	2.78081	0.00542228	0.0121749	pseudogene	PE21	NA	NA
Rv2172c	682.905	1.13983	0.102596	11.1098	1.12415e-28	3.76071e-27	protein_coding	NA	ES	conserved hypotheticals
Rv2209	111.076	1.0001	0.147396	6.78513	1.15979e-11	9.42274e-11	protein_coding	NA	GA	cell wall and cell processes
Rv2248	310.757	1.09808	0.137304	7.99747	1.26998e-15	1.57994e-14	protein_coding	NA	NE	conserved hypotheticals
Rv2254c	11.7244	2.43006	0.449189	5.40989	6.30641e-08	3.2861e-07	protein_coding	NA	NE	cell wall and cell processes
Rv2256a	58.8947	1.28156	0.174354	7.35035	1.97695e-13	1.92898e-12	protein_coding	NA	NA	NA
Rv2270	9.96986	1.32122	0.51514	2.56478	0.0103241	0.0215411	protein_coding	lppN	NE	cell wall and cell processes
Rv2341	8.93477	1.02629	0.419729	2.44513	0.0144799	0.029202	protein_coding	lppQ	NE	cell wall and cell processes
Rv2353c	48.3722	3.5159	0.354344	9.92229	3.33028e-23	7.66349e-22	protein_coding	PPE39	NE	PE/PPE
Rv2364c	262.304	1.88633	0.125193	15.0674	2.65514e-51	4.06542e-49	protein_coding	era	GD	intermediary metabolism and respiration
Rv2365c	50.4029	1.74593	0.207739	8.40441	4.30018e-17	6.09217e-16	protein_coding	NA	NE	conserved hypotheticals
Rv2366c	520.518	1.79762	0.11748	15.3015	7.46956e-53	1.18945e-50	protein_coding	NA	NE	cell wall and cell processes
Rv2367c	306.655	1.19621	0.138203	8.65546	4.90918e-18	7.6641e-17	protein_coding	NA	NE	conserved hypotheticals
Rv2372c	445.31	1.43851	0.135198	10.6401	1.93975e-26	5.4767e-25	protein_coding	NA	NE	conserved hypotheticals
Rv2373c	1127.27	1.57361	0.151277	10.4022	2.42261e-25	6.51651e-24	protein_coding	dnaJ2	GD	virulence, detoxification, adaptation
Rv2379c	278.65	1.13379	0.132052	8.58594	9.00954e-18	1.37421e-16	protein_coding	mbtF	NE	lipid metabolism
Rv2386c	22.0454	1.00956	0.275827	3.66011	0.000252104	0.000755173	protein_coding	mbtI	GD	lipid metabolism
Rv2398c	149.598	1.10374	0.180674	6.10901	1.00252e-09	6.54265e-09	protein_coding	cysW	GD	cell wall and cell processes
Rv2399c	107.412	1.16847	0.193565	6.03658	1.57413e-09	1.00912e-08	protein_coding	cysT	GD	cell wall and cell processes
Rv2427A	8.89674	1.599	0.388831	4.11234	3.91669e-05	0.000139342	pseudogene	oxyR'	NA	NA
Rv2430c	684.613	1.09165	0.163189	6.6895	2.23932e-11	1.76529e-10	protein_coding	PPE41	NE	PE/PPE
Rv2437	6.76883	1.73899	0.465982	3.73189	0.000190046	0.000587858	protein_coding	NA	NE	cell wall and cell processes
Rv2444c	5570.18	1.13846	0.09177	12.4056	2.43624e-35	1.4056e-33	protein_coding	rne	ESD	information pathways
Rv2450c	57.0288	1.05713	0.189673	5.57344	2.49764e-08	1.37146e-07	protein_coding	rpfE	NE	cell wall and cell processes
Rv2452c	24.0158	2.34501	0.366225	6.40318	1.52177e-10	1.10149e-09	protein_coding	NA	NE	conserved hypotheticals
Rv2489c	9.00183	1.28634	0.428335	3.00312	0.00267228	0.00645139	protein_coding	NA	NE	conserved hypotheticals
Rv2514c	17.1165	1.53523	0.286552	5.35759	8.43371e-08	4.3155e-07	protein_coding	NA	NE	conserved hypotheticals
Rv2515c	51.2265	2.17883	0.217841	10.0019	1.49468e-23	3.56307e-22	protein_coding	NA	NE	conserved hypotheticals
Rv2516c	418.028	2.07947	0.249505	8.3344	7.7894e-17	1.08425e-15	protein_coding	NA	ESD	conserved hypotheticals
Rv2517c	107.202	1.07906	0.268867	4.01334	5.98644e-05	0.000203519	protein_coding	NA	NE	conserved hypotheticals
Rv2551c	36.4456	1.69012	0.273512	6.17933	6.43758e-10	4.25714e-09	protein_coding	NA	NE	conserved hypotheticals
Rv2552c	142.546	1.51144	0.21109	7.16015	8.05863e-13	7.46079e-12	protein_coding	aroE	NE	intermediary metabolism and respiration
Rv2553c	821.569	1.01966	0.0939677	10.8512	1.96766e-27	6.07228e-26	protein_coding	NA	NE	cell wall and cell processes
Rv2602	137.986	1.00772	0.137809	7.3124	2.62411e-13	2.52944e-12	protein_coding	vapC41	NE	virulence, detoxification, adaptation
Rv2617c	130.55	1.77938	0.185755	9.57917	9.78305e-22	1.96699e-20	protein_coding	NA	GA	cell wall and cell processes
Rv2618	29.6036	1.93157	0.270539	7.1397	9.35359e-13	8.63959e-12	protein_coding	NA	NE	conserved hypotheticals
Rv2619c	188.629	2.23514	0.149307	14.97	1.15276e-50	1.69968e-48	protein_coding	NA	NE	conserved hypotheticals
Rv2620c	60.3219	3.29165	0.271515	12.1233	7.9522e-34	4.22103e-32	protein_coding	NA	NE	cell wall and cell processes
Rv2621c	250.645	2.96587	0.20061	14.7842	1.85192e-49	2.63304e-47	protein_coding	NA	NE	regulatory proteins
Rv2622	49.267	2.11015	0.193505	10.9049	1.09188e-27	3.50546e-26	protein_coding	NA	NE	intermediary metabolism and respiration
Rv2623	20124.7	3.11953	0.305349	10.2163	1.67641e-24	4.17112e-23	protein_coding	TB31.7	NE	virulence, detoxification, adaptation
Rv2624c	1414.8	3.0397	0.340891	8.91691	4.79482e-19	7.9204e-18	protein_coding	NA	NE	virulence, detoxification, adaptation
Rv2625c	5519.62	3.83419	0.325273	11.7876	4.52172e-32	2.11776e-30	protein_coding	NA	NE	cell wall and cell processes
Rv2626c	12821.2	3.64736	0.325943	11.1902	4.55493e-29	1.58019e-27	protein_coding	hrp1	NE	conserved hypotheticals
Rv2627c	8849.56	3.33662	0.250524	13.3186	1.80573e-40	1.52949e-38	protein_coding	NA	NE	conserved hypotheticals
Rv2628	6192.94	2.56808	0.32859	7.81545	5.47682e-15	6.28335e-14	protein_coding	NA	NE	conserved hypotheticals
Rv2629	8059.39	2.60274	0.218744	11.8986	1.20374e-32	5.91617e-31	protein_coding	NA	NE	conserved hypotheticals
Rv2630	927.254	3.32883	0.244407	13.62	3.04448e-42	2.88573e-40	protein_coding	NA	NE	conserved hypotheticals
Rv2631	387.211	2.8771	0.240295	11.9732	4.90923e-33	2.47388e-31	protein_coding	NA	NE	conserved hypotheticals
Rv2640c	131.192	1.57962	0.199318	7.92511	2.2795e-15	2.74991e-14	protein_coding	NA	NE	regulatory proteins
Rv2641	310.106	2.77484	0.158572	17.4989	1.4599e-68	4.15133e-66	protein_coding	cadI	NE	conserved hypotheticals
Rv2642	134.595	2.27411	0.165574	13.7347	6.28874e-43	6.76634e-41	protein_coding	NA	NE	regulatory proteins
Rv2643	205.186	1.95985	0.159215	12.3095	8.05549e-35	4.51675e-33	protein_coding	arsC	NE	cell wall and cell processes
Rv2650c	160.525	1.4193	0.144356	9.83196	8.20064e-23	1.84445e-21	protein_coding	NA	GD	insertion seqs and phages
Rv2654c	5.75755	1.4664	0.502757	2.91672	0.00353733	0.00830489	protein_coding	NA	Uncertain	insertion seqs and phages
Rv2655c	29.4458	1.90885	0.290304	6.57535	4.85382e-11	3.68761e-10	protein_coding	NA	NE	insertion seqs and phages
Rv2656c	7.37295	2.16566	0.534061	4.05508	5.01167e-05	0.000173642	protein_coding	NA	NE	insertion seqs and phages
Rv2662	58.5427	3.70112	0.274745	13.4711	2.31393e-41	2.00255e-39	protein_coding	NA	NE	conserved hypotheticals
Rv2663	128.963	2.15037	0.180721	11.8989	1.19971e-32	5.91617e-31	protein_coding	NA	NE	conserved hypotheticals
Rv2664	159.222	1.6752	0.179971	9.30816	1.30064e-20	2.44238e-19	protein_coding	NA	Uncertain	conserved hypotheticals
Rv2665	243.289	1.36476	0.177886	7.67208	1.69225e-14	1.84067e-13	protein_coding	NA	NE	conserved hypotheticals
Rv2686c	73.8739	1.16108	0.18494	6.27817	3.42575e-10	2.37181e-09	protein_coding	NA	NE	cell wall and cell processes
Rv2693c	267.868	1.14308	0.160287	7.13145	9.93149e-13	9.13101e-12	protein_coding	NA	NE	cell wall and cell processes
Rv2710	6957.96	1.24967	0.182905	6.83233	8.35476e-12	6.90048e-11	protein_coding	sigB	NE	information pathways
Rv2742c	174.324	2.66346	0.158214	16.8345	1.36298e-63	3.19177e-61	protein_coding	NA	NE	conserved hypotheticals
Rv2743c	1596.91	1.47697	0.147719	9.99851	1.54704e-23	3.66594e-22	protein_coding	NA	NE	cell wall and cell processes
Rv2744c	3475.35	1.50936	0.164642	9.16754	4.8394e-20	8.67822e-19	protein_coding	35kd_ag	NE	conserved hypotheticals
Rv2745c	2115.88	1.3666	0.213057	6.41426	1.41504e-10	1.02985e-09	protein_coding	clgR	NE	regulatory proteins
Rv2767c	22.0389	1.12379	0.302271	3.71782	0.000200948	0.00061774	protein_coding	NA	NE	cell wall and cell processes
Rv2774c	5.73713	1.3363	0.553544	2.41407	0.0157752	0.0314163	protein_coding	NA	GA	conserved hypotheticals
Rv2782c	678.857	1.02229	0.152168	6.71819	1.83992e-11	1.46494e-10	protein_coding	pepR	NE	intermediary metabolism and respiration
Rv2811	7.40563	3.13281	0.629681	4.97523	6.51691e-07	2.93482e-06	protein_coding	NA	NE	conserved hypotheticals
Rv2812	6.52326	2.979	0.579392	5.1416	2.72408e-07	1.29875e-06	protein_coding	NA	NE	insertion seqs and phages
Rv2813	5.98966	2.06135	0.547947	3.76196	0.000168589	0.000526809	protein_coding	NA	NE	conserved hypotheticals
Rv2824c	42.6271	1.02338	0.233375	4.38512	1.15922e-05	4.49792e-05	protein_coding	NA	NE	conserved hypotheticals
Rv2826c	132.366	2.5239	0.199401	12.6574	1.01782e-36	6.23378e-35	protein_coding	NA	NE	conserved hypotheticals
Rv2827c	205.713	1.48673	0.197256	7.53705	4.80738e-14	4.9839e-13	protein_coding	NA	GD	conserved hypotheticals
Rv2836c	232.525	1.19652	0.165398	7.23418	4.68335e-13	4.40767e-12	protein_coding	dinF	NE	information pathways
Rv2837c	753.341	1.19572	0.112218	10.6553	1.64655e-26	4.71576e-25	protein_coding	NA	NE	conserved hypotheticals
Rv2838c	613.947	1.24224	0.127662	9.73069	2.23082e-22	4.82658e-21	protein_coding	rbfA	NE	information pathways
Rv2839c	4288.61	1.1204	0.100123	11.1902	4.55178e-29	1.58019e-27	protein_coding	infB	ES	information pathways
Rv2849c	239.517	1.03363	0.141893	7.28455	3.22749e-13	3.08121e-12	protein_coding	cobO	NE	intermediary metabolism and respiration
Rv2877c	94.2867	1.26358	0.20413	6.19007	6.01371e-10	3.99676e-09	protein_coding	NA	NE	cell wall and cell processes
Rv2878c	378.19	1.24346	0.146074	8.51256	1.70129e-17	2.50845e-16	protein_coding	mpt53	NE	cell wall and cell processes
Rv2897c	27.7442	1.36316	0.232543	5.86197	4.57401e-09	2.73001e-08	protein_coding	NA	NE	conserved hypotheticals
Rv2912c	373.804	2.7618	0.212917	12.9712	1.78104e-38	1.24392e-36	protein_coding	NA	NE	regulatory proteins
Rv2913c	835.4	1.884	0.248311	7.58728	3.26697e-14	3.45899e-13	protein_coding	NA	NE	intermediary metabolism and respiration
Rv2918c	303.75	1.20934	0.109587	11.0354	2.57909e-28	8.55612e-27	protein_coding	glnD	NE	intermediary metabolism and respiration
Rv2919c	283.199	1.00129	0.135301	7.40047	1.35706e-13	1.34056e-12	protein_coding	glnB	NE	regulatory proteins
Rv2920c	181.613	1.01635	0.165039	6.15827	7.35458e-10	4.83145e-09	protein_coding	amt	NE	cell wall and cell processes
Rv2924c	100.483	1.1844	0.155729	7.60555	2.83687e-14	3.01968e-13	protein_coding	fpg	NE	information pathways
Rv2942	1872.93	1.06823	0.0790451	13.5142	1.28967e-41	1.14093e-39	protein_coding	mmpL7	NE	cell wall and cell processes
Rv2963	333.691	3.13019	0.165602	18.9019	1.09916e-79	3.64645e-77	protein_coding	NA	NE	cell wall and cell processes
Rv2964	170.741	2.27125	0.199248	11.3991	4.22588e-30	1.63332e-28	protein_coding	purU	NE	intermediary metabolism and respiration
Rv2973c	78.0921	1.04814	0.168235	6.23023	4.65756e-10	3.13735e-09	protein_coding	recG	NE	information pathways
Rv2987c	666.718	3.2533	0.237633	13.6904	1.15833e-42	1.15283e-40	protein_coding	leuD	GD	intermediary metabolism and respiration
Rv2988c	1736.27	3.53063	0.239991	14.7115	5.43886e-49	7.46625e-47	protein_coding	leuC	GD	intermediary metabolism and respiration
Rv2989	519.531	3.94696	0.192326	20.5222	1.36308e-93	7.752e-91	protein_coding	NA	NE	regulatory proteins
Rv2990c	2122.79	2.4836	0.10445	23.7778	5.66762e-125	7.52093e-122	protein_coding	NA	NE	conserved hypotheticals
Rv3017c	80.3113	1.88954	0.194523	9.71371	2.63568e-22	5.5812e-21	protein_coding	esxQ	NE	cell wall and cell processes
Rv3018c	53.3556	1.93865	0.212443	9.12549	7.14117e-20	1.26351e-18	protein_coding	PPE46	NE	PE/PPE
Rv3027c	62.5092	1.3099	0.182188	7.18983	6.48737e-13	6.06249e-12	protein_coding	NA	NE	intermediary metabolism and respiration
Rv3049c	1242.85	1.3722	0.146544	9.36377	7.69432e-21	1.47265e-19	protein_coding	NA	NE	intermediary metabolism and respiration
Rv3050c	978.053	1.31358	0.107133	12.2612	1.46355e-34	7.98136e-33	protein_coding	NA	NE	regulatory proteins
Rv3051c	12295.4	1.13374	0.0983134	11.5319	9.11231e-31	4.03068e-29	protein_coding	nrdE	ES	information pathways
Rv3054c	264.855	3.06232	0.383812	7.97869	1.47898e-15	1.82286e-14	protein_coding	NA	GA	conserved hypotheticals
Rv3060c	422.341	1.08421	0.179557	6.03827	1.55774e-09	1.00183e-08	protein_coding	NA	NE	regulatory proteins
Rv3061c	481.205	2.18814	0.168443	12.9904	1.38663e-38	9.90818e-37	protein_coding	fadE22	NE	lipid metabolism
Rv3092c	299.977	1.14615	0.169365	6.76735	1.3116e-11	1.05698e-10	protein_coding	NA	NE	cell wall and cell processes
Rv3093c	280.756	1.26817	0.225698	5.61887	1.92212e-08	1.06722e-07	protein_coding	NA	NE	intermediary metabolism and respiration
Rv3094c	396.715	1.24723	0.240653	5.18269	2.18709e-07	1.0618e-06	protein_coding	NA	NE	conserved hypotheticals
Rv3125c	39.9593	1.49728	0.28852	5.18953	2.1083e-07	1.02731e-06	protein_coding	PPE49	NE	PE/PPE
Rv3126c	20.7744	4.34022	1.10427	3.93039	8.48098e-05	0.000280655	protein_coding	NA	NE	conserved hypotheticals
Rv3127	12337.9	3.01088	0.215853	13.9487	3.20211e-44	3.541e-42	protein_coding	NA	NE	conserved hypotheticals
Rv3128c	41.8154	3.91146	0.525865	7.43815	1.02107e-13	1.02648e-12	pseudogene	NA	NA	NA
Rv3129	7.19051	1.7319	0.519164	3.33593	0.000850133	0.00229605	pseudogene	NA	NE	conserved hypotheticals
Rv3130c	36437.8	2.3948	0.246275	9.72408	2.38041e-22	5.12238e-21	protein_coding	tgs1	NE	lipid metabolism
Rv3131	25825.5	1.93331	0.211084	9.15899	5.23874e-20	9.35221e-19	protein_coding	NA	NE	conserved hypotheticals
Rv3132c	4980.35	3.07927	0.240893	12.7827	2.04819e-37	1.33669e-35	protein_coding	devS	NE	regulatory proteins
Rv3133c	4749.99	3.29413	0.33491	9.83587	7.88844e-23	1.78431e-21	protein_coding	devR	NE	regulatory proteins
Rv3134c	8881.26	3.27054	0.316207	10.343	4.5019e-25	1.17138e-23	protein_coding	NA	NE	virulence, detoxification, adaptation
Rv3140	2590.64	1.36769	0.217339	6.29287	3.11646e-10	2.1652e-09	protein_coding	fadE23	NE	lipid metabolism
Rv3160c	160.401	1.72452	0.160285	10.7591	5.36856e-27	1.61911e-25	protein_coding	NA	NE	regulatory proteins
Rv3161c	340.902	1.61051	0.152144	10.5854	3.48147e-26	9.69212e-25	protein_coding	NA	NE	intermediary metabolism and respiration
Rv3163c	70.1924	1.0322	0.185423	5.56675	2.5953e-08	1.41533e-07	protein_coding	NA	NE	cell wall and cell processes
Rv3176c	87.5922	1.4628	0.24127	6.06293	1.33665e-09	8.63832e-09	protein_coding	mesT	NE	virulence, detoxification, adaptation
Rv3182	60.1817	1.19965	0.266957	4.49377	6.99716e-06	2.80239e-05	protein_coding	NA	Uncertain	conserved hypotheticals
Rv3195	65.0521	1.07198	0.233614	4.58868	4.46067e-06	1.8326e-05	protein_coding	NA	NE	conserved hypotheticals
Rv3211	5368.27	1.19821	0.112994	10.6042	2.84898e-26	7.98718e-25	protein_coding	rhlE	GD	information pathways
Rv3212	1307.16	1.43063	0.142104	10.0675	7.69262e-24	1.85602e-22	protein_coding	NA	GD	conserved hypotheticals
Rv3242c	62.1127	1.24942	0.168431	7.418	1.18903e-13	1.18339e-12	protein_coding	NA	GA	conserved hypotheticals
Rv3247c	132.199	1.48628	0.153322	9.69384	3.20259e-22	6.74578e-21	protein_coding	tmk	ES	intermediary metabolism and respiration
Rv3248c	3391.85	1.05561	0.134881	7.82624	5.02688e-15	5.78382e-14	protein_coding	sahH	ES	intermediary metabolism and respiration
Rv3249c	814.081	2.13817	0.123433	17.3226	3.17936e-67	8.43802e-65	protein_coding	NA	NE	regulatory proteins
Rv3250c	101.01	2.10084	0.1887	11.1332	8.64264e-29	2.91579e-27	protein_coding	rubB	NE	intermediary metabolism and respiration
Rv3251c	123.169	2.30438	0.386518	5.96189	2.49331e-09	1.55578e-08	protein_coding	rubA	NE	intermediary metabolism and respiration
Rv3252c	413.385	1.91178	0.19163	9.97641	1.93337e-23	4.55428e-22	protein_coding	alkB	GA	lipid metabolism
Rv3286c	164.391	1.25333	0.123557	10.1437	3.53461e-24	8.68597e-23	protein_coding	sigF	GA	information pathways
Rv3287c	219.759	1.52906	0.198077	7.71951	1.16774e-14	1.29492e-13	protein_coding	rsbW	GA	information pathways
Rv3288c	332.451	1.51199	0.2096	7.21372	5.44439e-13	5.09979e-12	protein_coding	usfY	GA	conserved hypotheticals
Rv3289c	181.939	2.05511	0.35892	5.7258	1.02947e-08	5.9224e-08	protein_coding	NA	GA	cell wall and cell processes
Rv3297	85.1227	1.33079	0.176449	7.54203	4.62707e-14	4.8095e-13	protein_coding	nei	NE	information pathways
Rv3322c	376.968	1.36709	0.147705	9.25555	2.13123e-20	3.90987e-19	protein_coding	NA	NE	intermediary metabolism and respiration
Rv3323c	599.111	1.36978	0.173389	7.90003	2.78836e-15	3.2939e-14	protein_coding	moaX	NE	intermediary metabolism and respiration
Rv3324c	271.968	1.49067	0.176898	8.42671	3.5552e-17	5.07285e-16	protein_coding	moaC3	NE	intermediary metabolism and respiration
Rv3324A	36.3529	1.46937	0.278712	5.27201	1.3494e-07	6.71497e-07	pseudogene	NA	NA	NA
Rv3342	373.827	1.14576	0.170352	6.72582	1.74602e-11	1.39577e-10	protein_coding	NA	NE	intermediary metabolism and respiration
Rv3343c	417.719	1.36457	0.19391	7.03711	1.96261e-12	1.72096e-11	protein_coding	PPE54	NE	PE/PPE
Rv3382c	84.3205	1.36265	0.172397	7.90413	2.69807e-15	3.19673e-14	protein_coding	NA	NE	cell wall and cell processes
Rv3383c	128.27	2.31623	0.181553	12.7579	2.81752e-37	1.80912e-35	protein_coding	idsB	NE	lipid metabolism
Rv3406	364.797	3.09595	0.202293	15.3043	7.15577e-53	1.18696e-50	protein_coding	NA	NE	intermediary metabolism and respiration
Rv3407	162.801	1.094	0.141265	7.74427	9.613e-15	1.07498e-13	protein_coding	vapB47	GA	virulence, detoxification, adaptation
Rv3408	145.14	1.62835	0.168732	9.65049	4.89204e-22	1.00388e-20	protein_coding	vapC47	GA	virulence, detoxification, adaptation
Rv3415c	20.4284	1.28859	0.275313	4.68045	2.86252e-06	1.20208e-05	protein_coding	NA	NE	conserved hypotheticals
Rv3422c	246.088	1.102	0.158867	6.93664	4.01527e-12	3.41555e-11	protein_coding	NA	GD	conserved hypotheticals
Rv3424c	18.839	2.23109	0.379652	5.87667	4.18589e-09	2.52103e-08	protein_coding	NA	NE	conserved hypotheticals
Rv3429	208.419	1.88731	0.176618	10.6858	1.18581e-26	3.4711e-25	protein_coding	PPE59	NE	PE/PPE
Rv3463	608.537	1.16199	0.23011	5.04974	4.42416e-07	2.03144e-06	protein_coding	NA	NE	conserved hypotheticals
Rv3469c	24.2445	1.13392	0.255719	4.43426	9.2387e-06	3.63791e-05	protein_coding	mhpE	NE	intermediary metabolism and respiration
Rv3486	60.6302	1.18385	0.160713	7.3662	1.75555e-13	1.71716e-12	protein_coding	NA	GA	conserved hypotheticals
Rv3513c	11.5302	1.42694	0.452806	3.15132	0.00162533	0.00415481	protein_coding	fadD18	GA	lipid metabolism
Rv3517	41.5252	1.48367	0.227757	6.51425	7.30536e-11	5.46666e-10	protein_coding	NA	NE	conserved hypotheticals
Rv3527	310.969	1.03895	0.178175	5.83108	5.5069e-09	3.25267e-08	protein_coding	NA	NE	conserved hypotheticals
Rv3529c	214.821	2.26926	0.173652	13.0679	5.02598e-39	3.92322e-37	protein_coding	NA	NE	conserved hypotheticals
Rv3530c	241.21	1.69751	0.213231	7.96089	1.70806e-15	2.08582e-14	protein_coding	NA	NE	intermediary metabolism and respiration
Rv3531c	407.088	1.58965	0.20195	7.87151	3.50387e-15	4.07863e-14	protein_coding	NA	NE	conserved hypotheticals
Rv3533c	177.588	2.52872	0.244537	10.3409	4.60393e-25	1.19014e-23	protein_coding	PPE62	NE	PE/PPE
Rv3538	212.923	1.70196	0.201542	8.44471	3.04792e-17	4.3963e-16	protein_coding	NA	NE	intermediary metabolism and respiration
Rv3539	69.0482	1.21088	0.214171	5.6538	1.56935e-08	8.82427e-08	protein_coding	PPE63	NE	PE/PPE
Rv3540c	145.485	1.49366	0.139576	10.7014	1.00231e-26	2.95569e-25	protein_coding	ltp2	NE	lipid metabolism
Rv3541c	50.1796	1.45556	0.222138	6.55249	5.65855e-11	4.26642e-10	protein_coding	NA	NE	conserved hypotheticals
Rv3542c	230.785	1.72025	0.131376	13.0941	3.56087e-39	2.89303e-37	protein_coding	NA	NE	conserved hypotheticals
Rv3543c	349.242	1.72313	0.133403	12.9167	3.62244e-38	2.48637e-36	protein_coding	fadE29	NE	lipid metabolism
Rv3544c	400.03	1.42526	0.18055	7.89401	2.92631e-15	3.43648e-14	protein_coding	fadE28	NE	lipid metabolism
Rv3549c	355.62	1.13472	0.19805	5.72946	1.00752e-08	5.80452e-08	protein_coding	NA	NE	intermediary metabolism and respiration
Rv3551	150.348	1.03916	0.180656	5.75219	8.80967e-09	5.11244e-08	protein_coding	NA	NE	intermediary metabolism and respiration
Rv3552	134.59	1.33784	0.195709	6.83585	8.15213e-12	6.74711e-11	protein_coding	NA	NE	intermediary metabolism and respiration
Rv3553	144.022	1.25144	0.177351	7.05631	1.70984e-12	1.51601e-11	protein_coding	NA	NE	intermediary metabolism and respiration
Rv3555c	89.6672	1.71129	0.195265	8.7639	1.88604e-18	3.05216e-17	protein_coding	NA	NE	conserved hypotheticals
Rv3557c	107.788	1.10763	0.179486	6.17116	6.77901e-10	4.47549e-09	protein_coding	NA	NE	regulatory proteins
Rv3562	112.197	1.22017	0.174926	6.97539	3.05029e-12	2.6284e-11	protein_coding	fadE31	NE	lipid metabolism
Rv3564	80.7959	1.2522	0.179557	6.97385	3.08384e-12	2.65157e-11	protein_coding	fadE33	NE	lipid metabolism
Rv3566c	187.354	1.01612	0.150598	6.74725	1.50678e-11	1.20937e-10	protein_coding	nat	NE	intermediary metabolism and respiration
Rv3566A	60.5857	2.04167	0.183344	11.1357	8.4052e-29	2.85992e-27	protein_coding	NA	Uncertain	conserved hypotheticals
Rv3567c	243.603	2.04828	0.150166	13.6401	2.31272e-42	2.2456e-40	protein_coding	hsaB	NE	intermediary metabolism and respiration
Rv3568c	622.494	1.57391	0.152958	10.2899	7.82954e-25	1.99804e-23	protein_coding	hsaC	NE	intermediary metabolism and respiration
Rv3569c	766.304	1.96028	0.173218	11.3169	1.08291e-29	3.95509e-28	protein_coding	hsaD	NE	intermediary metabolism and respiration
Rv3570c	1758.91	1.25307	0.199978	6.26605	3.70314e-10	2.53738e-09	protein_coding	hsaA	NE	intermediary metabolism and respiration
Rv3581c	547.759	1.21998	0.139475	8.74697	2.19165e-18	3.48998e-17	protein_coding	ispF	ES	intermediary metabolism and respiration
Rv3582c	2162.41	1.22493	0.114443	10.7034	9.81129e-27	2.91483e-25	protein_coding	ispD	ES	intermediary metabolism and respiration
Rv3595c	209.998	1.10978	0.118876	9.33565	1.00374e-20	1.89378e-19	protein_coding	PE_PGRS59	NE	PE/PPE
Rv3606c	223.726	1.18542	0.145897	8.12502	4.47287e-16	5.83819e-15	protein_coding	folK	GD	intermediary metabolism and respiration
Rv3607c	124.786	1.01065	0.137183	7.36719	1.7426e-13	1.7087e-12	protein_coding	folB	GD	intermediary metabolism and respiration
Rv3608c	291.114	1.28885	0.141177	9.12933	6.89251e-20	1.22496e-18	protein_coding	folP1	ESD	intermediary metabolism and respiration
Rv3639c	3.11103	2.51745	0.928313	2.71186	0.00669077	0.0146027	protein_coding	NA	NE	conserved hypotheticals
Rv3641c	66.9559	1.42257	0.19587	7.26282	3.79106e-13	3.61058e-12	protein_coding	fic	NE	cell wall and cell processes
Rv3653	7.51018	1.46864	0.5388	2.72576	0.00641535	0.0140869	protein_coding	PE_PGRS61	NE	PE/PPE
Rv3657c	11.7408	1.32528	0.35466	3.73676	0.000186404	0.000577135	protein_coding	NA	NE	cell wall and cell processes
Rv3659c	57.2319	2.42227	0.210347	11.5156	1.10099e-30	4.76418e-29	protein_coding	NA	NE	conserved hypotheticals
Rv3660c	121.781	2.77192	0.265	10.4601	1.31757e-25	3.64253e-24	protein_coding	NA	NE	virulence, detoxification, adaptation
Rv3727	49.4876	1.01737	0.179298	5.67419	1.39349e-08	7.86875e-08	protein_coding	NA	GA	intermediary metabolism and respiration
Rv3728	135.301	1.46664	0.207687	7.06179	1.64369e-12	1.46716e-11	protein_coding	NA	NE	cell wall and cell processes
Rv3757c	143.491	1.04916	0.130707	8.02681	1.00044e-15	1.26036e-14	protein_coding	proW	NE	virulence, detoxification, adaptation
Rvnt45	2.98066	2.23366	0.920792	2.4258	0.0152747	0.030511	tRNA	serU	NA	NA
Rv3837c	938.59	1.20067	0.189547	6.33444	2.38203e-10	1.68435e-09	protein_coding	NA	NE	intermediary metabolism and respiration
Rv3841	27595.1	1.17097	0.154371	7.58542	3.31413e-14	3.49962e-13	protein_coding	bfrB	NE	intermediary metabolism and respiration
Rv3845	18.3865	1.14835	0.356203	3.22387	0.00126472	0.00331457	protein_coding	NA	NE	conserved hypotheticals
Rv3848	591.347	1.07992	0.141614	7.62578	2.42568e-14	2.58891e-13	protein_coding	NA	NE	cell wall and cell processes

## Sheet: Table S1b
Table S1- DEG analysis of MT103 vs MT103ΔhbhA. (b) Genes that are downregulated upon HbhA deletion.
Gene Number	baseMean	log2FoldChange	lfcSE	stat	pvalue	padj	gene_biotype	gene_name	Essentiality	Functional
Rv0033	9.57814	-1.86102	0.443914	-4.19228	2.76159e-05	0.000100769	protein_coding	acpA	NE	lipid metabolism
Rv0076c	27.6099	-1.08943	0.235604	-4.62398	3.76446e-06	1.5627e-05	protein_coding	NA	NE	cell wall and cell processes
Rv0078	34.3175	-1.0733	0.246057	-4.36199	1.28887e-05	4.96706e-05	protein_coding	NA	NE	regulatory proteins
Rv0091	33.1121	-1.02752	0.212758	-4.82954	1.36848e-06	5.92167e-06	protein_coding	mtn	NE	intermediary metabolism and respiration
Rv0096	30.0231	-1.78191	0.275558	-6.46654	1.00273e-10	7.39235e-10	protein_coding	PPE1	NE	PE/PPE
Rv0104	61.3036	-1.76508	0.179996	-9.80623	1.05847e-22	2.35406e-21	protein_coding	NA	NE	conserved hypotheticals
Rv0115a	37.9333	-2.16382	0.276013	-7.83957	4.52103e-15	5.21687e-14	protein_coding	NA	NA	NA
Rv0120c	854.39	-1.12353	0.121159	-9.27319	1.80653e-20	3.32953e-19	protein_coding	fusA2	NE	information pathways
Rv0168	459.83	-1.01923	0.12824	-7.94777	1.89894e-15	2.31183e-14	protein_coding	yrbE1B	NE	virulence, detoxification, adaptation
Rv0188	893.779	-1.20842	0.325018	-3.71802	0.000200793	0.00061774	protein_coding	NA	NE	cell wall and cell processes
Rv0193c	33.5465	-1.05044	0.211104	-4.97597	6.49233e-07	2.92706e-06	protein_coding	NA	GA	conserved hypotheticals
Rv0196	174.223	-1.21056	0.170403	-7.10412	1.21089e-12	1.10563e-11	protein_coding	NA	NE	regulatory proteins
Rv0197	813.253	-1.60573	0.163484	-9.82191	9.06108e-23	2.02653e-21	protein_coding	NA	NE	intermediary metabolism and respiration
Rv0230c	383.842	-1.10425	0.14592	-7.56753	3.80399e-14	3.97472e-13	protein_coding	php	GA	lipid metabolism
Rv0244c	912.69	-1.44006	0.110581	-13.0227	9.09019e-39	6.70149e-37	protein_coding	fadE5	NE	lipid metabolism
Rv0263c	245.383	-1.01606	0.144589	-7.02721	2.10701e-12	1.83545e-11	protein_coding	NA	NE	conserved hypotheticals
Rv0312	320.58	-1.39638	0.128062	-10.9039	1.10372e-27	3.51513e-26	protein_coding	NA	NE	conserved hypotheticals
Rv0344c	27.9256	-1.60026	0.250464	-6.38919	1.66771e-10	1.20274e-09	protein_coding	lpqJ	NE	cell wall and cell processes
Rv0461	135.518	-1.03161	0.15348	-6.7215	1.79866e-11	1.43496e-10	protein_coding	NA	GA	cell wall and cell processes
Rv0516c	571.016	-1.69588	0.143751	-11.7973	4.02846e-32	1.9092e-30	protein_coding	NA	GA	information pathways
Rv0565c	166.145	-1.09945	0.153505	-7.16234	7.93104e-13	7.35978e-12	protein_coding	NA	NE	intermediary metabolism and respiration
Rv0713	288.957	-1.33583	0.121763	-10.9708	5.28317e-28	1.72396e-26	protein_coding	NA	NE	cell wall and cell processes
Rv0727c	9.46175	-1.36889	0.425855	-3.21444	0.00130697	0.00341632	protein_coding	fucA	NE	intermediary metabolism and respiration
Rv0825c	81.2005	-1.17759	0.18305	-6.43316	1.24981e-10	9.16299e-10	protein_coding	NA	NE	conserved hypotheticals
Rv0888	146.555	-1.65477	0.19262	-8.59089	8.63004e-18	1.32139e-16	protein_coding	NA	NE	cell wall and cell processes
Rv0942	30.0623	-1.10851	0.276613	-4.00743	6.13826e-05	0.000208147	protein_coding	NA	NE	conserved hypotheticals
Rv0985c	79.7546	-1.26599	0.200506	-6.31398	2.71951e-10	1.9027e-09	protein_coding	mscL	NE	cell wall and cell processes
Rv1002c	192.743	-1.01408	0.134741	-7.52614	5.22612e-14	5.37783e-13	protein_coding	NA	GD	cell wall and cell processes
Rv1008	26.0699	-1.00511	0.234101	-4.29348	1.75891e-05	6.6121e-05	protein_coding	tatD	GA	cell wall and cell processes
Rv1013	808.14	-1.25706	0.118132	-10.6412	1.91685e-26	5.4507e-25	protein_coding	pks16	NE	lipid metabolism
Rv1078	1075.11	-1.27422	0.0980919	-12.99	1.39377e-38	9.90818e-37	protein_coding	NA	NE	conserved hypotheticals
Rv1079	500.704	-1.23326	0.158301	-7.79062	6.66818e-15	7.52012e-14	protein_coding	metB	NE	intermediary metabolism and respiration
Rv1088a	10.8227	-1.02909	0.405556	-2.53748	0.0111654	0.0231146	protein_coding	NA	NA	NA
Rv1131	524.463	-1.01052	0.205509	-4.91717	8.78025e-07	3.87519e-06	protein_coding	prpC	NE	intermediary metabolism and respiration
Rv1179c	158.955	-1.60129	0.177832	-9.00451	2.16628e-19	3.70127e-18	protein_coding	NA	NE	conserved hypotheticals
Rv1180	246.46	-2.3438	0.18581	-12.614	1.7687e-36	1.05092e-34	protein_coding	pks3	NE	lipid metabolism
Rv1181	1476	-2.21121	0.140696	-15.7163	1.16936e-55	2.11601e-53	protein_coding	pks4	NE	lipid metabolism
Rv1182	733.201	-2.11063	0.156163	-13.5156	1.26546e-41	1.14093e-39	protein_coding	papA3	NE	lipid metabolism
Rv1183	845.057	-1.41794	0.136559	-10.3834	2.95095e-25	7.83182e-24	protein_coding	mmpL10	NE	cell wall and cell processes
Rv1184c	146.985	-1.66416	0.142297	-11.695	1.35242e-31	6.11818e-30	protein_coding	NA	NE	cell wall and cell processes
Rv1187	643.875	-1.55928	0.351894	-4.43111	9.3751e-06	3.68797e-05	protein_coding	rocA	NE	intermediary metabolism and respiration
Rv1239c	165.557	-1.44479	0.156718	-9.21904	2.99758e-20	5.42426e-19	protein_coding	corA	NE	cell wall and cell processes
Rv1267c	59.2835	-1.2318	0.208288	-5.91395	3.34009e-09	2.03628e-08	protein_coding	embR	NE	regulatory proteins
Rv1269c	93.6143	-1.16318	0.187636	-6.19913	5.67767e-10	3.79879e-09	protein_coding	NA	NE	cell wall and cell processes
Rv1270c	246.873	-1.04963	0.119951	-8.75051	2.12383e-18	3.39557e-17	protein_coding	lprA	NE	cell wall and cell processes
Rv1284	217.062	-1.30392	0.16233	-8.03255	9.54712e-16	1.20657e-14	protein_coding	canA	NE	intermediary metabolism and respiration
RVnc0035	88.6549	-1.421	0.149601	-9.49861	2.12704e-21	4.17131e-20	ncRNA	MTS1082	NA	NA
Rv1375	260.44	-1.4295	0.167011	-8.55933	1.13528e-17	1.69909e-16	protein_coding	NA	NE	conserved hypotheticals
Rv1403c	66.8419	-2.32131	0.290783	-7.98297	1.42857e-15	1.76619e-14	protein_coding	NA	NE	intermediary metabolism and respiration
Rv1405c	226.095	-2.10184	0.240031	-8.75653	2.01353e-18	3.2322e-17	protein_coding	NA	NE	intermediary metabolism and respiration
Rv1430	97.132	-1.06574	0.150511	-7.0808	1.43324e-12	1.30268e-11	protein_coding	PE16	NE	PE/PPE
Rv1433	193.349	-1.17744	0.159288	-7.39186	1.44791e-13	1.42676e-12	protein_coding	NA	NE	cell wall and cell processes
Rv1467c	351.682	-1.11313	0.135315	-8.22623	1.93204e-16	2.60727e-15	protein_coding	fadE15	NE	lipid metabolism
Rv1469	144.729	-1.99879	0.155691	-12.8382	1.00219e-37	6.76227e-36	protein_coding	ctpD	NE	cell wall and cell processes
Rv1514c	26.8468	-1.3181	0.254622	-5.17668	2.25869e-07	1.09523e-06	protein_coding	NA	NE	conserved hypotheticals
Rv1515c	56.1474	-1.47497	0.173153	-8.51832	1.61888e-17	2.39582e-16	protein_coding	NA	NE	conserved hypotheticals
Rv1516c	74.7439	-1.21629	0.156145	-7.78949	6.72806e-15	7.56622e-14	protein_coding	NA	NE	intermediary metabolism and respiration
Rv1535	329.407	-1.51555	0.168523	-8.99314	2.40273e-19	4.07033e-18	protein_coding	NA	NE	conserved hypotheticals
Rv1541c	35.6145	-1.27302	0.243422	-5.22967	1.69816e-07	8.35646e-07	protein_coding	lprI	NE	cell wall and cell processes
Rv1552	66.5793	-2.3239	0.206035	-11.2792	1.66276e-29	6.01767e-28	protein_coding	frdA	NE	intermediary metabolism and respiration
Rv1553	22.4438	-1.91919	0.306213	-6.26749	3.66905e-10	2.52271e-09	protein_coding	frdB	NE	intermediary metabolism and respiration
Rv1554	3.63765	-1.48315	0.635546	-2.33366	0.0196134	0.0381442	protein_coding	frdC	NE	intermediary metabolism and respiration
Rv1555	12.5415	-1.84508	0.338173	-5.45602	4.86933e-08	2.58809e-07	protein_coding	frdD	NE	intermediary metabolism and respiration
Rv1638A	183.582	-1.94297	0.17875	-10.8697	1.60673e-27	5.03652e-26	protein_coding	NA	NE	conserved hypotheticals
Rv1639c	721.958	-1.60955	0.139992	-11.4974	1.3589e-30	5.75508e-29	protein_coding	NA	NE	cell wall and cell processes
Rv1727	13.8509	-1.36393	0.438489	-3.11052	0.00186756	0.00469662	protein_coding	NA	NE	conserved hypotheticals
Rv1754c	162.29	-1.8369	0.176862	-10.3861	2.86983e-25	7.66765e-24	protein_coding	NA	NE	conserved hypotheticals
Rv1806	28.912	-1.1371	0.242545	-4.6882	2.75617e-06	1.16095e-05	protein_coding	PE20	NE	PE/PPE
Rv1809	335.425	-1.29293	0.150268	-8.60419	7.68592e-18	1.18596e-16	protein_coding	PPE33	NE	PE/PPE
Rv1885c	114.622	-1.02565	0.153734	-6.67156	2.53093e-11	1.9873e-10	protein_coding	NA	GA	intermediary metabolism and respiration
Rv1912c	218.348	-1.14063	0.229651	-4.96677	6.80762e-07	3.05537e-06	protein_coding	fadB5	NE	lipid metabolism
Rv1918c	372.453	-1.23677	0.128028	-9.66012	4.45323e-22	9.23349e-21	protein_coding	PPE35	NE	PE/PPE
Rv1926c	383.408	-1.25507	0.161077	-7.79174	6.6092e-15	7.47477e-14	protein_coding	mpt63	GA	cell wall and cell processes
Rv1950c	105.794	-1.05578	0.154379	-6.83891	7.98003e-12	6.61843e-11	protein_coding	NA	GA	conserved hypotheticals
Rv2000	103.114	-1.1392	0.175797	-6.4802	9.16017e-11	6.80347e-10	protein_coding	NA	NE	conserved hypotheticals
Rv2025c	194.767	-1.92006	0.47567	-4.03655	5.42437e-05	0.000185559	protein_coding	NA	NE	cell wall and cell processes
Rv2046	95.4591	-1.25588	0.1485	-8.45711	2.74088e-17	3.96779e-16	protein_coding	lppI	NE	cell wall and cell processes
Rv2108	140.376	-1.0765	0.152116	-7.07682	1.47504e-12	1.33155e-11	protein_coding	PPE36	NE	PE/PPE
Rv2121c	40.1624	-1.42401	0.225263	-6.32155	2.58957e-10	1.82462e-09	protein_coding	hisG	ES	intermediary metabolism and respiration
Rv2140c	140.191	-1.11866	0.139001	-8.04786	8.4257e-16	1.07165e-14	protein_coding	TB18.6	NE	conserved hypotheticals
Rv2188c	87.2302	-1.10088	0.187704	-5.86496	4.49228e-09	2.68525e-08	protein_coding	pimB	ES	lipid metabolism
Rv2201	198.973	-1.23847	0.127861	-9.6861	3.45467e-22	7.23844e-21	protein_coding	asnB	ES	intermediary metabolism and respiration
Rv2213	332.447	-1.10754	0.0970803	-11.4084	3.79484e-30	1.49511e-28	protein_coding	pepB	NE	intermediary metabolism and respiration
Rv2252	65.0689	-1.11681	0.159097	-7.01968	2.22384e-12	1.93299e-11	protein_coding	NA	NE	lipid metabolism
Rv2253	21.4479	-1.36954	0.25524	-5.3657	8.06338e-08	4.13131e-07	protein_coding	NA	NE	cell wall and cell processes
Rv2265	19.9976	-1.03006	0.317079	-3.24859	0.00115978	0.0030597	protein_coding	NA	NE	cell wall and cell processes
Rv2267c	71.4533	-1.60669	0.173818	-9.24353	2.38504e-20	4.35543e-19	protein_coding	NA	NE	conserved hypotheticals
Rv2268c	58.0517	-2.22339	0.20761	-10.7095	9.18929e-27	2.75057e-25	protein_coding	cyp128	NE	intermediary metabolism and respiration
Rv2288	57.9756	-1.35805	0.199235	-6.81632	9.34029e-12	7.66674e-11	protein_coding	NA	NE	conserved hypotheticals
Rv2289	370.14	-1.5146	0.133222	-11.369	5.96557e-30	2.21953e-28	protein_coding	cdh	NE	lipid metabolism
Rv2299c	684.643	-1.01136	0.107455	-9.41192	4.87154e-21	9.46029e-20	protein_coding	htpG	NE	virulence, detoxification, adaptation
Rv2324	44.5734	-1.12511	0.222303	-5.06117	4.16689e-07	1.93252e-06	protein_coding	NA	NE	regulatory proteins
Rv2329c	235.526	-2.55426	0.16003	-15.9611	2.38607e-57	4.5233e-55	protein_coding	narK1	NE	cell wall and cell processes
Rv2331	31.885	-1.64245	0.311757	-5.26835	1.37656e-07	6.81605e-07	protein_coding	NA	NE	conserved hypotheticals
Rv2336	198.202	-1.00814	0.154233	-6.53648	6.29849e-11	4.73994e-10	protein_coding	NA	NE	conserved hypotheticals
Rv2338c	172.622	-1.16513	0.117158	-9.94493	2.65355e-23	6.14172e-22	protein_coding	moeW	NE	intermediary metabolism and respiration
Rv2351c	144.76	-1.47002	0.119713	-12.2796	1.16586e-34	6.44625e-33	protein_coding	plcA	GA	intermediary metabolism and respiration
Rv2357c	192.22	-1.02607	0.115815	-8.85952	8.03577e-19	1.32192e-17	protein_coding	glyS	ES	information pathways
Rv2359	134.204	-1.19472	0.146349	-8.16349	3.25471e-16	4.2904e-15	protein_coding	zur	NE	regulatory proteins
Rv2363	142.748	-1.26412	0.140436	-9.00141	2.22829e-19	3.79095e-18	protein_coding	amiA2	NE	intermediary metabolism and respiration
Rv2376c	236.434	-1.33761	0.178365	-7.49928	6.41708e-14	6.51694e-13	protein_coding	cfp2	Uncertain	cell wall and cell processes
RVnc0024	144.841	-1.78881	0.29158	-6.13489	8.52163e-10	5.5889e-09	ncRNA	mcr7	NA	NA
Rv2395B	267.143	-1.70646	0.157202	-10.8552	1.88407e-27	5.85977e-26	protein_coding	aprB	GA	conserved hypotheticals
Rv2485c	296.653	-1.70106	0.20337	-8.36439	6.04273e-17	8.47046e-16	protein_coding	lipQ	NE	intermediary metabolism and respiration
Rv2520c	59.3395	-1.28296	0.182472	-7.03099	2.05069e-12	1.79031e-11	protein_coding	NA	Uncertain	cell wall and cell processes
Rv2557	2337.21	-1.13697	0.219767	-5.17352	2.29725e-07	1.11257e-06	protein_coding	NA	NE	conserved hypotheticals
Rv2560	168.525	-1.49841	0.130548	-11.4779	1.70446e-30	7.06817e-29	protein_coding	NA	NE	cell wall and cell processes
Rv2564	154.87	-1.15302	0.153202	-7.5261	5.22788e-14	5.37783e-13	protein_coding	glnQ	NE	cell wall and cell processes
Rv2582	306.393	-1.2895	0.102089	-12.6311	1.42187e-36	8.57649e-35	protein_coding	ppiB	GD	information pathways
Rv2607	29.5501	-2.031	0.273526	-7.42527	1.12548e-13	1.12294e-12	protein_coding	pdxH	NE	intermediary metabolism and respiration
Rv2632c	275.514	-1.31977	0.136794	-9.64786	5.01898e-22	1.02465e-20	protein_coding	NA	Uncertain	conserved hypotheticals
Rv2633c	758.918	-1.78488	0.179123	-9.96456	2.17834e-23	5.07132e-22	protein_coding	NA	NE	conserved hypotheticals
Rv2765	52.9053	-1.01521	0.200801	-5.05582	4.28554e-07	1.97691e-06	protein_coding	NA	NE	intermediary metabolism and respiration
Rv2780	3076.66	-1.32862	0.306669	-4.33241	1.47488e-05	5.61328e-05	protein_coding	ald	NE	intermediary metabolism and respiration
Rv2787	62.0611	-1.13212	0.160719	-7.04408	1.86696e-12	1.6407e-11	protein_coding	NA	NE	conserved hypotheticals
Rv2806	6.43137	-1.11471	0.46873	-2.37814	0.0174002	0.0343772	protein_coding	NA	NE	cell wall and cell processes
Rv2917	43.7558	-1.13068	0.208366	-5.4264	5.75014e-08	3.01201e-07	protein_coding	NA	NE	conserved hypotheticals
Rv3077	215.907	-1.19719	0.141927	-8.43529	3.30379e-17	4.74816e-16	protein_coding	NA	NE	intermediary metabolism and respiration
Rv3090	81.2286	-1.00811	0.151249	-6.66523	2.64248e-11	2.07081e-10	protein_coding	NA	NE	conserved hypotheticals
Rv3269	867.187	-1.73797	0.188211	-9.23413	2.60398e-20	4.73353e-19	protein_coding	NA	NE	virulence, detoxification, adaptation
Rv3312b	8.42365	-1.75051	0.520083	-3.36583	0.000763141	0.00207944	protein_coding	NA	NA	NA
Rv3312A	71.5161	-2.66485	0.239282	-11.1368	8.30056e-29	2.84867e-27	protein_coding	NA	NE	cell wall and cell processes
Rv3313c	109.202	-1.25197	0.156583	-7.99559	1.28953e-15	1.59926e-14	protein_coding	add	NE	intermediary metabolism and respiration
Rv3354	56.0186	-1.33462	0.208171	-6.41121	1.44371e-10	1.0488e-09	protein_coding	NA	GA	conserved hypotheticals
Rv3357	14.6548	-1.33733	0.350333	-3.8173	0.000134921	0.000430387	protein_coding	relJ	NE	virulence, detoxification, adaptation
Rv3358	14.5571	-1.58115	0.332974	-4.74857	2.04862e-06	8.74121e-06	protein_coding	relK	NE	virulence, detoxification, adaptation
Rv3472	28.5092	-1.09078	0.255597	-4.26757	1.97615e-05	7.37999e-05	protein_coding	NA	NE	conserved hypotheticals
Rv3476c	91.7294	-1.35609	0.145832	-9.29895	1.41844e-20	2.65109e-19	other	kgtP	NE	cell wall and cell processes
Rv3477	1492.4	-1.72262	0.142298	-12.1057	9.85159e-34	5.0934e-32	protein_coding	PE31	NE	PE/PPE
Rv3478	4102.29	-4.60042	0.132012	-34.8485	4.49313e-266	1.78871e-262	protein_coding	PPE60	NE	PE/PPE
Rv3479	685.305	-1.45106	0.154291	-9.40468	5.21872e-21	1.00853e-19	protein_coding	NA	NE	cell wall and cell processes
Rv3487c	356.868	-2.27339	0.208202	-10.9192	9.3342e-28	3.02109e-26	protein_coding	lipF	GA	intermediary metabolism and respiration
Rv3524	451.466	-1.00392	0.102561	-9.7885	1.26151e-22	2.79004e-21	protein_coding	NA	GA	cell wall and cell processes
Rv3575c	111.874	-1.2486	0.132895	-9.39545	5.69747e-21	1.09573e-19	protein_coding	NA	NE	regulatory proteins
Rv3628	125.369	-1.03482	0.169505	-6.10494	1.02838e-09	6.67857e-09	protein_coding	ppa	ES	intermediary metabolism and respiration
Rv3633	1911.47	-1.2755	0.175081	-7.28518	3.21244e-13	3.07421e-12	protein_coding	NA	NE	conserved hypotheticals
Rv3675	48.888	-1.14963	0.216323	-5.31442	1.06995e-07	5.37811e-07	protein_coding	NA	NE	cell wall and cell processes
Rv3686c	207.91	-1.80297	0.226007	-7.97749	1.49336e-15	1.8349e-14	protein_coding	NA	NE	conserved hypotheticals
Rv3705A	222.014	-1.03111	0.151223	-6.81848	9.20117e-12	7.58382e-11	protein_coding	NA	NE	conserved hypotheticals
RVnc0006	6.64697	-1.30572	0.507331	-2.5737	0.0100617	0.0210265	ncRNA	C8	NA	NA
Rv3763	1553.65	-1.35195	0.13999	-9.6575	4.56873e-22	9.42389e-21	protein_coding	lpqH	NE	cell wall and cell processes
Rv3766	241.316	-1.06115	0.21391	-4.96073	7.02291e-07	3.13785e-06	protein_coding	NA	NE	conserved hypotheticals
Rv3767c	82.4117	-1.17201	0.187698	-6.24409	4.26277e-10	2.89099e-09	protein_coding	NA	NE	lipid metabolism
Rvnt44	17.9729	-1.0391	0.341961	-3.03864	0.00237652	0.00583646	tRNA	serT	NA	NA
Rv3790	135.949	-1.13333	0.133618	-8.48187	2.21606e-17	3.2554e-16	protein_coding	dprE1	ES	lipid metabolism
Rv3791	128.131	-1.01877	0.160919	-6.33097	2.43625e-10	1.71963e-09	protein_coding	dprE2	ES	lipid metabolism
Rv3820c	77.8372	-1.45686	0.16541	-8.80756	1.27902e-18	2.08679e-17	protein_coding	papA2	NE	lipid metabolism
Rv3822	386.788	-1.35611	0.138637	-9.78175	1.34853e-22	2.96603e-21	protein_coding	NA	NE	conserved hypotheticals
Rv3824c	408.441	-1.71295	0.140634	-12.1802	3.96497e-34	2.13305e-32	protein_coding	papA1	NE	lipid metabolism
Rv3825c	1746.9	-1.74379	0.0794538	-21.9472	9.20729e-107	9.16356e-104	protein_coding	pks2	NE	lipid metabolism
Rv3826	226.658	-1.00211	0.110815	-9.04311	1.52276e-19	2.6357e-18	protein_coding	fadD23	NE	lipid metabolism
Rv3832c	24.4597	-1.19827	0.266128	-4.50261	6.71243e-06	2.69406e-05	protein_coding	NA	NE	conserved hypotheticals
Rv3851	51.1699	-1.36304	0.177028	-7.6996	1.36494e-14	1.50106e-13	protein_coding	NA	NE	cell wall and cell processes
Rv3891c	580.451	-1.13497	0.116755	-9.72094	2.45506e-22	5.22652e-21	protein_coding	esxD	NE	cell wall and cell processes
