# Supplementary material for: The heparin-binding hemagglutinin protein of Mycobacterium tuberculosis is a nucleoid-associated protein
Source: J Biol Chem. 2023 Oct 19;299(12):105364. doi: 10.1016/j.jbc.2023.105364 (PMC10665949; doi:10.1016/j.jbc.2023.105364)
Supplement: Table S2 [file mmc3.xlsx]

## Sheet: Table S2a
Table S2- Functional enrichment analysis upon the deletion of HbhA. a) Downregulated
Category	Term	Count	%	PValue	Genes	List Total	Pop Hits	Pop Total	Fold Enrichment	Bonferroni	Benjamini	FDR
GOTERM_BP_DIRECT	GO:0046506~sulfolipid biosynthetic process	4	2.68456	0.00100727	RV3824C, RV3820C, RV2267C, RV3826	65	7	1994	17.5297	0.0976868	0.101735	0.101735
KEGG_PATHWAY	mtu00020:Citrate cycle (TCA cycle)	5	3.3557	0.00592589	RV1131, RV1552, RV1553, RV1554, RV1555	30	29	1097	6.3046	0.234678	0.272591	0.272591
GOTERM_MF_DIRECT	GO:0000104~succinate dehydrogenase activity	3	2.01342	0.0122657	RV1552, RV1554, RV1555	92	5	2493	16.2587	0.78354	1	1
KEGG_PATHWAY	mtu00190:Oxidative phosphorylation	5	3.3557	0.0342255	RV1552, RV1553, RV1554, RV1555, RV3628	30	48	1097	3.80903	0.791355	0.787186	0.787186
GOTERM_BP_DIRECT	GO:0035884~arabinan biosynthetic process	2	1.34228	0.063178	RV3791, RV3790	65	2	1994	30.6769	0.998715	1	1
GOTERM_BP_DIRECT	GO:1902321~methyl-branched fatty acid biosynthetic process	2	1.34228	0.063178	RV1180, RV1181	65	2	1994	30.6769	0.998715	1	1
GOTERM_BP_DIRECT	GO:0006633~fatty acid biosynthetic process	5	3.3557	0.0922962	RV1013, RV3826, RV1180, RV1181, RV3825C	65	54	1994	2.84046	0.999949	1	1
GOTERM_BP_DIRECT	GO:0070592~cell wall polysaccharide biosynthetic process	2	1.34228	0.0932767	RV3791, RV3790	65	3	1994	20.4513	0.999954	1	1
KEGG_PATHWAY	mtu00564:Glycerophospholipid metabolism	3	2.01342	0.0955788	RV2252, RV2289, RV2351C	30	20	1097	5.485	0.989119	0.911928	0.911928

## Sheet: Table S2b
Table S2- Functional enrichment analysis upon the deletion of HbhA. b) Upregulated
Category	Term	Count	%	PValue	Genes	List Total	Pop Hits	Pop Total	Fold Enrichment	Bonferroni	Benjamini	FDR
GOTERM_BP_DIRECT	GO:0001666~response to hypoxia	17	4.1769	1.25855e-05	RV3130C, RV2032, RV0573C, RV3133C, RV3134C, RV3841, RV2710, RV2623, RV2005C, RV2009, RV2007C, RV2626C, RV2629, RV0569, RV2031C, RV1737C, RV1736C	192	52	1994	3.39523	0.00268969	0.00268071	0.00268071
GOTERM_BP_DIRECT	GO:0046688~response to copper ion	7	1.7199	4.70774e-05	RV0847, RV0967, RV0190, RV0186A, RV2642, RV0350, RV0969	192	9	1994	8.07755	0.0100242	0.00501375	0.00501375
GOTERM_BP_DIRECT	GO:0006707~cholesterol catabolic process	12	2.9484	9.9831e-05	RV3552, RV3570C, RV3551, RV3564, RV3553, RV3540C, RV3541C, RV3542C, RV3543C, RV3544C, RV3567C, RV3568C	192	32	1994	3.89453	0.0211383	0.007088	0.007088
GOTERM_MF_DIRECT	GO:0016829~lyase activity	8	1.9656	0.000356837	RV3552, RV3551, RV3540C, RV3541C, RV2553C, RV3542C, RV0693, RV1605	239	16	2493	5.21548	0.0788084	0.0820725	0.0820725
GOTERM_BP_DIRECT	GO:0052572~response to host immune response	13	3.1941	0.00108583	RV2032, RV0792C, RV0249C, RV1221, RV1361C, RV2942, RV2007C, RV2626C, RV1738, RV1169C, RV2031C, RV0586, RV2386C	192	47	1994	2.87256	0.207445	0.0578203	0.0578203
GOTERM_BP_DIRECT	GO:0009408~response to heat	7	1.7199	0.00171057	RV2745C, RV1221, RV2031C, RV2710, RV2373C, RV0352, RV0350	192	15	1994	4.84653	0.306757	0.0728701	0.0728701
GOTERM_MF_DIRECT	GO:0003700~transcription factor activity, sequence-specific DNA binding	18	4.4226	0.00793565	RV0792C, RV0081, RV3050C, RV3160C, RV3133C, RV1287, RV0653C, RV2642, RV2640C, RV2989, RV3060C, RV2912C, RV1474C, RV0302, RV2011C, RV1167C, RV0586, RV3557C	239	96	2493	1.95581	0.839984	0.650877	0.650877
GOTERM_MF_DIRECT	GO:0016627~oxidoreductase activity, acting on the CH-CH group of donors	9	2.2113	0.00848971	RV3094C, RV3061C, RV3562, RV3570C, RV3564, RV3543C, RV3544C, RV1934C, RV3140	239	32	2493	2.93371	0.859278	0.650877	0.650877
GOTERM_MF_DIRECT	GO:0051082~unfolded protein binding	5	1.2285	0.015582	RV1736C, RV2373C, RV0352, RV0351, RV0350	239	11	2493	4.74135	0.973004	0.895963	0.895963
KEGG_PATHWAY	mtu02010:ABC transporters	13	3.1941	0.0161777	RV2686C, RV2399C, RV2398C, RV1964, RV1965, RV1966, RV1967, RV3757C, RV0589, RV0588, RV0593, RV0592, RV0591	82	84	1097	2.07041	0.68589	1	1
GOTERM_BP_DIRECT	GO:0019439~aromatic compound catabolic process	4	0.982801	0.0226537	RV3570C, RV3567C, RV3568C, RV3569C	192	7	1994	5.93452	0.992581	0.780872	0.780872
GOTERM_BP_DIRECT	GO:0043448~alkane catabolic process	3	0.737101	0.0256624	RV3250C, RV3251C, RV3252C	192	3	1994	10.3854	0.996165	0.780872	0.780872
GOTERM_MF_DIRECT	GO:0004540~ribonuclease activity	10	2.457	0.0267925	RV1982C, RV1991C, RV0656C, RV2444C, RV0277C, RV1720C, RV0301, RV2602, RV3408, RV0240	239	46	2493	2.2676	0.998062	1	1
GOTERM_BP_DIRECT	GO:0045892~negative regulation of transcription, DNA-templated	8	1.9656	0.0328464	RV0792C, RV0967, RV0190, RV3287C, RV2011C, RV0586, RV0353, RV2989	192	33	1994	2.51768	0.999213	0.874537	0.874537
GOTERM_MF_DIRECT	GO:0050660~flavin adenine dinucleotide binding	12	2.9484	0.0449677	RV3094C, RV3061C, RV3562, RV3570C, RV3564, RV0752C, RV1842C, RV2366C, RV3049C, RV1934C, RV3567C, RV3140	239	66	2493	1.89654	0.999975	1	1
GOTERM_MF_DIRECT	GO:0000976~transcription regulatory region sequence-specific DNA binding	13	3.1941	0.0533143	RV3050C, RV3160C, RV0190, RV0653C, RV2642, RV2640C, RV2912C, RV0967, RV1474C, RV0302, RV2011C, RV1167C, RV3557C	239	76	2493	1.78424	0.999997	1	1
GOTERM_BP_DIRECT	GO:0051701~interaction with host	13	3.1941	0.0537431	RV3552, RV3570C, RV3551, RV2745C, RV1221, RV2942, RV2919C, RV0819, RV2452C, RV3543C, RV3544C, RV3569C, RV3018C	192	76	1994	1.77645	0.999993	1	1
KEGG_PATHWAY	mtu00984:Steroid degradation	4	0.982801	0.0647146	RV3570C, RV3567C, RV3568C, RV3569C	82	13	1097	4.11632	0.99135	1	1
KEGG_PATHWAY	mtu00920:Sulfur metabolism	5	1.2285	0.0726702	RV1285, RV1286, RV2399C, RV2398C, RV2837C	82	22	1097	3.04047	0.995283	1	1
GOTERM_MF_DIRECT	GO:0043024~ribosomal small subunit binding	3	0.737101	0.074777	RV2364C, RV0079, RV2838C	239	5	2493	6.25858	1	1	1
GOTERM_BP_DIRECT	GO:0046656~folic acid biosynthetic process	3	0.737101	0.0751857	RV3606C, RV3607C, RV3608C	192	5	1994	6.23125	1	1	1
GOTERM_BP_DIRECT	GO:0042026~protein refolding	3	0.737101	0.0751857	RV2373C, RV0352, RV0384C	192	5	1994	6.23125	1	1	1
GOTERM_BP_DIRECT	GO:0017004~cytochrome complex assembly	3	0.737101	0.0751857	RV0528, RV0527, RV2877C	192	5	1994	6.23125	1	1	1
GOTERM_BP_DIRECT	GO:0009116~nucleoside metabolic process	4	0.982801	0.0997453	RV2030C, RV3242C, RV0571C, RV0382C	192	12	1994	3.46181	1	1	1
GOTERM_BP_DIRECT	GO:0075136~response to host	4	0.982801	0.0997453	RV3757C, RV0573C, RV2031C, RV2007C	192	12	1994	3.46181	1	1	1
