# Supplementary material for: The heparin-binding hemagglutinin protein of Mycobacterium tuberculosis is a nucleoid-associated protein
Source: J Biol Chem. 2023 Oct 19;299(12):105364. doi: 10.1016/j.jbc.2023.105364 (PMC10665949; doi:10.1016/j.jbc.2023.105364)
Supplement: Table S3 [file mmc4.xlsx]

## Sheet: Table S3a
Table S3- DEG analysis of MT103 vs MT103ΔhbhA. (a) Genes that are downregulated upon HbhA deletion (log2fc>0.5 & padj<0.05).
Gene Number	baseMean	log2FoldChange	lfcSE	stat	pvalue	padj	gene_biotype	gene_name	Essentiality	Functional
Rv2201	198.973	-1.23847	0.127861	-9.6861	3.45467e-22	7.23844e-21	protein_coding	asnB	ES	intermediary metabolism and respiration
Rv0227c	914.969	-0.986516	0.107148	-9.20706	3.35168e-20	6.03758e-19	protein_coding	NA	ES	cell wall and cell processes
Rv1201c	576.141	-0.864021	0.0954652	-9.05064	1.42131e-19	2.48169e-18	protein_coding	dapD	ES	intermediary metabolism and respiration
Rv1389	948.332	-0.92618	0.103386	-8.95843	3.2934e-19	5.48578e-18	protein_coding	gmk	ES	intermediary metabolism and respiration
Rv2357c	192.22	-1.02607	0.115815	-8.85952	8.03577e-19	1.32192e-17	protein_coding	glyS	ES	information pathways
Rv2211c	305.73	-0.812498	0.0927268	-8.76228	1.91335e-18	3.08383e-17	protein_coding	gcvT	ES	intermediary metabolism and respiration
Rv3846	859.631	-0.941916	0.108032	-8.71884	2.81076e-18	4.45802e-17	protein_coding	sodA	ES	virulence, detoxification, adaptation
Rv3790	135.949	-1.13333	0.133618	-8.48187	2.21606e-17	3.2554e-16	protein_coding	dprE1	ES	lipid metabolism
Rv3011c	135.229	-0.985212	0.116443	-8.46089	2.65343e-17	3.85521e-16	protein_coding	gatA	ES	information pathways
Rv2220	2746.1	-0.8369	0.100282	-8.34547	7.09317e-17	9.90804e-16	protein_coding	glnA1	ES	intermediary metabolism and respiration
Rv1017c	697.58	-0.910193	0.11504	-7.91195	2.53389e-15	3.01117e-14	protein_coding	prsA	ES	intermediary metabolism and respiration
Rv3794	772.559	-0.739516	0.0939097	-7.87476	3.41405e-15	3.98573e-14	protein_coding	embA	ES	cell wall and cell processes
Rv0732	725.306	-0.85842	0.111521	-7.69738	1.38881e-14	1.5231e-13	protein_coding	secY	ES	cell wall and cell processes
Rv3634c	189.751	-0.904368	0.117544	-7.69386	1.4276e-14	1.56134e-13	protein_coding	galE1	ES	intermediary metabolism and respiration
Rv3792	224.67	-0.852013	0.111185	-7.66302	1.81605e-14	1.96995e-13	protein_coding	aftA	ES	cell wall and cell processes
Rv0636	479.249	-0.92859	0.128174	-7.24475	4.33243e-13	4.08707e-12	protein_coding	hadB	ES	intermediary metabolism and respiration
Rv3598c	230.908	-0.836423	0.117199	-7.13675	9.55668e-13	8.80674e-12	protein_coding	lysS	ES	information pathways
Rv2673	214.479	-0.840784	0.118792	-7.07781	1.46452e-12	1.32505e-11	protein_coding	aftC	ES	cell wall and cell processes
Rv0957	443.903	-0.635728	0.0919689	-6.91242	4.76463e-12	4.01014e-11	protein_coding	purH	ES	intermediary metabolism and respiration
Rv2572c	370.082	-0.57786	0.0853253	-6.77243	1.26637e-11	1.02677e-10	protein_coding	aspS	ES	information pathways
Rv3302c	2890.01	-0.666646	0.099271	-6.71542	1.87528e-11	1.49012e-10	protein_coding	glpD2	ES	intermediary metabolism and respiration
Rv0357c	146.542	-0.883409	0.139035	-6.35384	2.10002e-10	1.49289e-09	protein_coding	purA	ES	intermediary metabolism and respiration
Rv3436c	508.511	-0.578244	0.0910737	-6.34919	2.16455e-10	1.53602e-09	protein_coding	glmS	ES	intermediary metabolism and respiration
Rv3791	128.131	-1.01877	0.160919	-6.33097	2.43625e-10	1.71963e-09	protein_coding	dprE2	ES	lipid metabolism
Rv2121c	40.1624	-1.42401	0.225263	-6.32155	2.58957e-10	1.82462e-09	protein_coding	hisG	ES	intermediary metabolism and respiration
Rv3628	125.369	-1.03482	0.169505	-6.10494	1.02838e-09	6.67857e-09	protein_coding	ppa	ES	intermediary metabolism and respiration
Rv0058	1022.9	-0.664681	0.109867	-6.04988	1.44953e-09	9.35263e-09	protein_coding	dnaB	ES	information pathways
Rv3043c	1203.75	-0.714369	0.11929	-5.9885	2.11787e-09	1.33617e-08	protein_coding	ctaD	ES	intermediary metabolism and respiration
Rv2188c	87.2302	-1.10088	0.187704	-5.86496	4.49228e-09	2.68525e-08	protein_coding	pimB	ES	lipid metabolism
Rv3834c	82.1252	-0.957057	0.165671	-5.77687	7.61053e-09	4.44897e-08	protein_coding	serS	ES	information pathways
Rv0041	517.338	-0.544596	0.0959428	-5.67626	1.37675e-08	7.78531e-08	protein_coding	leuS	ES	information pathways
Rv0002	372.186	-0.608271	0.107291	-5.66935	1.43343e-08	8.07141e-08	protein_coding	dnaN	ES	information pathways
Rv0951	1646.76	-0.769138	0.136068	-5.65259	1.58045e-08	8.87416e-08	protein_coding	sucC	ES	intermediary metabolism and respiration
Rv3443c	605.757	-0.517874	0.0953864	-5.42922	5.66007e-08	2.97266e-07	protein_coding	rplM	ES	information pathways
Rv3713	84.4779	-0.970353	0.186503	-5.20287	1.96233e-07	9.59708e-07	protein_coding	cobQ2	ES	intermediary metabolism and respiration
Rv3587c	1020.8	-0.631689	0.12543	-5.03619	4.74882e-07	2.16553e-06	protein_coding	NA	ES	cell wall and cell processes
Rv0780	139.865	-0.678323	0.135229	-5.01609	5.27327e-07	2.38827e-06	protein_coding	purC	ES	intermediary metabolism and respiration
Rv1018c	618.387	-0.526907	0.106819	-4.9327	8.11008e-07	3.60269e-06	protein_coding	glmU	ES	cell wall and cell processes
Rv0635	354.16	-0.631705	0.129217	-4.88871	1.01497e-06	4.43535e-06	protein_coding	hadA	ES	intermediary metabolism and respiration
Rv1476	244.726	-0.666934	0.137657	-4.84491	1.26668e-06	5.50509e-06	protein_coding	NA	ES	cell wall and cell processes
Rv0364	235.208	-0.56906	0.118204	-4.81422	1.47776e-06	6.36686e-06	protein_coding	NA	ES	cell wall and cell processes
Rv0430	231.179	-0.684957	0.148753	-4.60465	4.13153e-06	1.70973e-05	protein_coding	NA	ES	conserved hypotheticals
Rv3039c	132.086	-0.509521	0.119063	-4.27943	1.87371e-05	7.03701e-05	protein_coding	echA17	ES	lipid metabolism
Rv3712	100.311	-0.608271	0.142283	-4.27507	1.91076e-05	7.1559e-05	protein_coding	NA	ES	intermediary metabolism and respiration
Rv1689	255.775	-0.552831	0.134764	-4.10221	4.0923e-05	0.000145071	protein_coding	tyrS	ES	information pathways
Rv0417	63.9076	-0.722777	0.176629	-4.09207	4.27538e-05	0.000150639	protein_coding	thiG	ES	intermediary metabolism and respiration
Rv3795	754.475	-0.624639	0.154748	-4.0365	5.42555e-05	0.000185559	protein_coding	embB	ES	cell wall and cell processes
Rv0883c	779.344	-0.53401	0.144099	-3.70586	0.000210671	0.000642011	protein_coding	NA	ES	conserved hypotheticals
Rv0415	165.651	-0.517728	0.14012	-3.69489	0.000219985	0.0006675	protein_coding	thiO	ES	intermediary metabolism and respiration
Rv0414c	45.1913	-0.655467	0.185306	-3.53721	0.000404373	0.0011573	protein_coding	thiE	ES	intermediary metabolism and respiration
Rv2699c	439.68	-0.581165	0.179603	-3.23582	0.00121292	0.00318549	protein_coding	NA	ES	conserved hypotheticals
Rv1456c	98.7087	-0.506021	0.16248	-3.11436	0.00184341	0.0046447	protein_coding	NA	ES	cell wall and cell processes
Rv2511	49.3429	-0.501759	0.191933	-2.61424	0.0089427	0.0189065	protein_coding	orn	ES	intermediary metabolism and respiration
Rv0224c	27.059	-0.702942	0.270017	-2.60332	0.00923244	0.0194673	protein_coding	NA	ES	intermediary metabolism and respiration
Rv0440	27974.8	-0.774105	0.326845	-2.36841	0.0178646	0.0351726	protein_coding	groEL2	ES	virulence, detoxification, adaptation
Rv2351c	144.76	-1.47002	0.119713	-12.2796	1.16586e-34	6.44625e-33	protein_coding	plcA	GA	intermediary metabolism and respiration
Rv0516c	571.016	-1.69588	0.143751	-11.7973	4.02846e-32	1.9092e-30	protein_coding	NA	GA	information pathways
Rv3487c	356.868	-2.27339	0.208202	-10.9192	9.3342e-28	3.02109e-26	protein_coding	lipF	GA	intermediary metabolism and respiration
Rv2395B	267.143	-1.70646	0.157202	-10.8552	1.88407e-27	5.85977e-26	protein_coding	aprB	GA	conserved hypotheticals
Rv3524	451.466	-1.00392	0.102561	-9.7885	1.26151e-22	2.79004e-21	protein_coding	NA	GA	cell wall and cell processes
Rv1856c	521.848	-0.98534	0.103727	-9.49935	2.11212e-21	4.16255e-20	protein_coding	NA	GA	intermediary metabolism and respiration
Rv3881c	2301.58	-0.682868	0.0736079	-9.2771	1.74154e-20	3.22469e-19	protein_coding	espB	GA	cell wall and cell processes
Rv1886c	1290.61	-0.942769	0.115312	-8.1758	2.93898e-16	3.90003e-15	protein_coding	fbpB	GA	lipid metabolism
Rv0475	844.756	-0.976471	0.119723	-8.1561	3.46008e-16	4.54606e-15	protein_coding	hbhA	GA	cell wall and cell processes
Rv0231	406.406	-0.800449	0.100523	-7.96287	1.68094e-15	2.05902e-14	protein_coding	fadE4	GA	lipid metabolism
Rv1926c	383.408	-1.25507	0.161077	-7.79174	6.6092e-15	7.47477e-14	protein_coding	mpt63	GA	cell wall and cell processes
Rv0230c	383.842	-1.10425	0.14592	-7.56753	3.80399e-14	3.97472e-13	protein_coding	php	GA	lipid metabolism
Rv1950c	105.794	-1.05578	0.154379	-6.83891	7.98003e-12	6.61843e-11	protein_coding	NA	GA	conserved hypotheticals
Rv0461	135.518	-1.03161	0.15348	-6.7215	1.79866e-11	1.43496e-10	protein_coding	NA	GA	cell wall and cell processes
Rv1885c	114.622	-1.02565	0.153734	-6.67156	2.53093e-11	1.9873e-10	protein_coding	NA	GA	intermediary metabolism and respiration
Rv0315	466.833	-0.600748	0.0914473	-6.56933	5.05423e-11	3.83255e-10	protein_coding	NA	GA	intermediary metabolism and respiration
Rv3354	56.0186	-1.33462	0.208171	-6.41121	1.44371e-10	1.0488e-09	protein_coding	NA	GA	conserved hypotheticals
Rv0643c	550.047	-0.681348	0.107491	-6.33864	2.31799e-10	1.64198e-09	protein_coding	mmaA3	GA	lipid metabolism
Rv3880c	450.17	-0.545385	0.0873493	-6.24373	4.27259e-10	2.89272e-09	protein_coding	espL	GA	cell wall and cell processes
Rv2114	162.939	-0.719201	0.115198	-6.24319	4.28726e-10	2.89772e-09	protein_coding	NA	GA	conserved hypotheticals
Rv2389c	83.8485	-0.833599	0.14312	-5.82449	5.72866e-09	3.37364e-08	protein_coding	rpfD	GA	cell wall and cell processes
Rv0644c	337.447	-0.779888	0.134545	-5.79647	6.77235e-09	3.97065e-08	protein_coding	mmaA2	GA	lipid metabolism
Rv2021c	201.27	-0.63083	0.112137	-5.62554	1.84927e-08	1.02988e-07	protein_coding	NA	GA	regulatory proteins
Rv0518	63.3497	-0.967007	0.172317	-5.61178	2.00251e-08	1.1103e-07	protein_coding	NA	GA	cell wall and cell processes
Rv2348c	2563.79	-0.624436	0.113319	-5.51044	3.57929e-08	1.92296e-07	protein_coding	NA	GA	unknown
Rv0193c	33.5465	-1.05044	0.211104	-4.97597	6.49233e-07	2.92706e-06	protein_coding	NA	GA	conserved hypotheticals
Rv2054	213.405	-0.517993	0.10424	-4.96925	6.72141e-07	3.02349e-06	protein_coding	NA	GA	conserved hypotheticals
Rv0645c	244.947	-0.923418	0.190739	-4.84127	1.29009e-06	5.5965e-06	protein_coding	mmaA1	GA	lipid metabolism
Rv2390c	43.8531	-0.788563	0.172067	-4.5829	4.58577e-06	1.87818e-05	protein_coding	NA	GA	conserved hypotheticals
Rv2346c	2827.02	-0.607233	0.132548	-4.58124	4.62226e-06	1.89118e-05	protein_coding	esxO	GA	cell wall and cell processes
Rv2113	111.18	-0.723401	0.164241	-4.40449	1.06031e-05	4.12618e-05	protein_coding	NA	GA	cell wall and cell processes
Rv0159c	48.2406	-0.981491	0.225654	-4.34955	1.36419e-05	5.227e-05	protein_coding	PE3	GA	PE/PPE
Rv1453	50.6453	-0.917078	0.210838	-4.34968	1.36334e-05	5.227e-05	protein_coding	NA	GA	regulatory proteins
Rv1008	26.0699	-1.00511	0.234101	-4.29348	1.75891e-05	6.6121e-05	protein_coding	tatD	GA	cell wall and cell processes
Rv1498A	88.2924	-0.928899	0.22356	-4.15504	3.25234e-05	0.000117279	protein_coding	NA	GA	conserved hypotheticals
Rv1808	209.009	-0.659956	0.160197	-4.11967	3.79422e-05	0.000135105	protein_coding	PPE32	GA	PE/PPE
Rv0314c	357.397	-0.503575	0.123546	-4.07602	4.58135e-05	0.000159845	protein_coding	NA	GA	cell wall and cell processes
Rv2347c	3053.47	-0.511545	0.125828	-4.06544	4.79412e-05	0.000166394	protein_coding	esxP	GA	cell wall and cell processes
Rv0517	125.308	-0.569395	0.143126	-3.97827	6.94184e-05	0.000232231	protein_coding	NA	GA	intermediary metabolism and respiration
Rv2775	81.3333	-0.632445	0.161526	-3.91544	9.02386e-05	0.00029763	protein_coding	NA	GA	intermediary metabolism and respiration
Rv1857	189.016	-0.567572	0.145616	-3.89772	9.71013e-05	0.000319471	protein_coding	modA	GA	cell wall and cell processes
Rv1781c	80.4533	-0.578031	0.151887	-3.80566	0.000141426	0.000450414	protein_coding	malQ	GA	intermediary metabolism and respiration
Rv2350c	295.672	-0.531462	0.13968	-3.80485	0.000141893	0.00045115	protein_coding	plcB	GA	intermediary metabolism and respiration
Rv1984c	191.168	-0.553788	0.146477	-3.78071	0.000156383	0.000492532	protein_coding	cfp21	GA	cell wall and cell processes
Rv1904	802.296	-0.508222	0.136746	-3.71654	0.00020197	0.000619925	protein_coding	NA	GA	conserved hypotheticals
Rv1566c	458.619	-0.570247	0.162436	-3.51059	0.000447119	0.00127232	protein_coding	NA	GA	virulence, detoxification, adaptation
Rv0519c	190.608	-0.545323	0.158933	-3.43115	0.000601019	0.00167202	protein_coding	NA	GA	cell wall and cell processes
Rv1952	42.5284	-0.889744	0.266543	-3.33809	0.000843569	0.00228142	protein_coding	vapB14	GA	virulence, detoxification, adaptation
Rv1951c	22.9956	-0.980268	0.311862	-3.14327	0.00167071	0.00426079	protein_coding	NA	GA	conserved hypotheticals
Rv2352c	139.124	-0.512225	0.166847	-3.07003	0.00214035	0.00532545	protein_coding	PPE38	GA	PE/PPE
Rv2600	46.5509	-0.586484	0.206125	-2.84529	0.00443715	0.0101903	protein_coding	NA	GA	cell wall and cell processes
Rv1645c	78.8952	-0.516016	0.185736	-2.77822	0.00546577	0.0122587	protein_coding	NA	GA	conserved hypotheticals
Rv1790	40.705	-0.62576	0.227025	-2.75635	0.00584503	0.0130067	protein_coding	PPE27	GA	PE/PPE
Rv3525c	49.3001	-0.599163	0.219926	-2.72438	0.00644216	0.0141229	protein_coding	NA	GA	intermediary metabolism and respiration
Rv0160c	19.9162	-0.957172	0.352514	-2.71528	0.00662203	0.0144689	protein_coding	PE4	GA	PE/PPE
Rv3788	52.0803	-0.540789	0.204422	-2.64545	0.00815823	0.0174238	protein_coding	NA	GA	conserved hypotheticals
Rv2582	306.393	-1.2895	0.102089	-12.6311	1.42187e-36	8.57649e-35	protein_coding	ppiB	GD	information pathways
Rv1002c	192.743	-1.01408	0.134741	-7.52614	5.22612e-14	5.37783e-13	protein_coding	NA	GD	cell wall and cell processes
Rv2909c	684.065	-0.510959	0.0789009	-6.47597	9.42069e-11	6.97096e-10	protein_coding	rpsP	GD	information pathways
Rv2418c	118.67	-0.605316	0.156112	-3.87744	0.000105564	0.000344466	protein_coding	NA	GD	conserved hypotheticals
Rv0358	32.8148	-0.874226	0.231006	-3.78442	0.000154065	0.000486309	protein_coding	NA	GD	conserved hypotheticals
Rv1854c	971.016	-0.556715	0.182253	-3.05462	0.00225343	0.00556507	protein_coding	ndh	GD	intermediary metabolism and respiration
RVnc0035	88.6549	-1.421	0.149601	-9.49861	2.12704e-21	4.17131e-20	ncRNA	MTS1082	NA	NA
Rv0115a	37.9333	-2.16382	0.276013	-7.83957	4.52103e-15	5.21687e-14	protein_coding	NA	NA	NA
Rv2975a	180.688	-0.77693	0.124042	-6.26344	3.76565e-10	2.57578e-09	protein_coding	NA	NA	NA
RVnc0024	144.841	-1.78881	0.29158	-6.13489	8.52163e-10	5.5889e-09	ncRNA	mcr7	NA	NA
Rv1792	2286.89	-0.559466	0.110544	-5.06103	4.1699e-07	1.93252e-06	pseudogene	esxM	NA	NA
Rvnt07	71.3729	-0.765434	0.171754	-4.45657	8.328e-06	3.3055e-05	tRNA	metT	NA	NA
RVnc0036a	276225	-0.858297	0.221674	-3.87189	0.000107995	0.000352113	ncRNA	MTS2823	NA	NA
Rvnt11	116.112	-0.626084	0.176373	-3.54976	0.00038558	0.0011067	tRNA	gluT	NA	NA
Rv3312b	8.42365	-1.75051	0.520083	-3.36583	0.000763141	0.00207944	protein_coding	NA	NA	NA
Rvnt44	17.9729	-1.0391	0.341961	-3.03864	0.00237652	0.00583646	tRNA	serT	NA	NA
RVnc0006	6.64697	-1.30572	0.507331	-2.5737	0.0100617	0.0210265	ncRNA	C8	NA	NA
Rv1088a	10.8227	-1.02909	0.405556	-2.53748	0.0111654	0.0231146	protein_coding	NA	NA	NA
Rv3478	4102.29	-4.60042	0.132012	-34.8485	4.49313e-266	1.78871e-262	protein_coding	PPE60	NE	PE/PPE
Rv3825c	1746.9	-1.74379	0.0794538	-21.9472	9.20729e-107	9.16356e-104	protein_coding	pks2	NE	lipid metabolism
Rv2329c	235.526	-2.55426	0.16003	-15.9611	2.38607e-57	4.5233e-55	protein_coding	narK1	NE	cell wall and cell processes
Rv1181	1476	-2.21121	0.140696	-15.7163	1.16936e-55	2.11601e-53	protein_coding	pks4	NE	lipid metabolism
Rv1182	733.201	-2.11063	0.156163	-13.5156	1.26546e-41	1.14093e-39	protein_coding	papA3	NE	lipid metabolism
Rv0244c	912.69	-1.44006	0.110581	-13.0227	9.09019e-39	6.70149e-37	protein_coding	fadE5	NE	lipid metabolism
Rv1078	1075.11	-1.27422	0.0980919	-12.99	1.39377e-38	9.90818e-37	protein_coding	NA	NE	conserved hypotheticals
Rv1469	144.729	-1.99879	0.155691	-12.8382	1.00219e-37	6.76227e-36	protein_coding	ctpD	NE	cell wall and cell processes
Rv1180	246.46	-2.3438	0.18581	-12.614	1.7687e-36	1.05092e-34	protein_coding	pks3	NE	lipid metabolism
Rv3824c	408.441	-1.71295	0.140634	-12.1802	3.96497e-34	2.13305e-32	protein_coding	papA1	NE	lipid metabolism
Rv3477	1492.4	-1.72262	0.142298	-12.1057	9.85159e-34	5.0934e-32	protein_coding	PE31	NE	PE/PPE
Rv1184c	146.985	-1.66416	0.142297	-11.695	1.35242e-31	6.11818e-30	protein_coding	NA	NE	cell wall and cell processes
Rv1639c	721.958	-1.60955	0.139992	-11.4974	1.3589e-30	5.75508e-29	protein_coding	NA	NE	cell wall and cell processes
Rv2560	168.525	-1.49841	0.130548	-11.4779	1.70446e-30	7.06817e-29	protein_coding	NA	NE	cell wall and cell processes
Rv2213	332.447	-1.10754	0.0970803	-11.4084	3.79484e-30	1.49511e-28	protein_coding	pepB	NE	intermediary metabolism and respiration
Rv2289	370.14	-1.5146	0.133222	-11.369	5.96557e-30	2.21953e-28	protein_coding	cdh	NE	lipid metabolism
Rv1552	66.5793	-2.3239	0.206035	-11.2792	1.66276e-29	6.01767e-28	protein_coding	frdA	NE	intermediary metabolism and respiration
Rv3312A	71.5161	-2.66485	0.239282	-11.1368	8.30056e-29	2.84867e-27	protein_coding	NA	NE	cell wall and cell processes
Rv0713	288.957	-1.33583	0.121763	-10.9708	5.28317e-28	1.72396e-26	protein_coding	NA	NE	cell wall and cell processes
Rv0312	320.58	-1.39638	0.128062	-10.9039	1.10372e-27	3.51513e-26	protein_coding	NA	NE	conserved hypotheticals
Rv1638A	183.582	-1.94297	0.17875	-10.8697	1.60673e-27	5.03652e-26	protein_coding	NA	NE	conserved hypotheticals
Rv2268c	58.0517	-2.22339	0.20761	-10.7095	9.18929e-27	2.75057e-25	protein_coding	cyp128	NE	intermediary metabolism and respiration
Rv1013	808.14	-1.25706	0.118132	-10.6412	1.91685e-26	5.4507e-25	protein_coding	pks16	NE	lipid metabolism
Rv2187	1016.75	-0.715481	0.0684142	-10.4581	1.34543e-25	3.69391e-24	protein_coding	fadD15	NE	lipid metabolism
Rv1754c	162.29	-1.8369	0.176862	-10.3861	2.86983e-25	7.66765e-24	protein_coding	NA	NE	conserved hypotheticals
Rv1183	845.057	-1.41794	0.136559	-10.3834	2.95095e-25	7.83182e-24	protein_coding	mmpL10	NE	cell wall and cell processes
Rv2633c	758.918	-1.78488	0.179123	-9.96456	2.17834e-23	5.07132e-22	protein_coding	NA	NE	conserved hypotheticals
Rv2338c	172.622	-1.16513	0.117158	-9.94493	2.65355e-23	6.14172e-22	protein_coding	moeW	NE	intermediary metabolism and respiration
Rv0197	813.253	-1.60573	0.163484	-9.82191	9.06108e-23	2.02653e-21	protein_coding	NA	NE	intermediary metabolism and respiration
Rv0104	61.3036	-1.76508	0.179996	-9.80623	1.05847e-22	2.35406e-21	protein_coding	NA	NE	conserved hypotheticals
Rv3822	386.788	-1.35611	0.138637	-9.78175	1.34853e-22	2.96603e-21	protein_coding	NA	NE	conserved hypotheticals
Rv3891c	580.451	-1.13497	0.116755	-9.72094	2.45506e-22	5.22652e-21	protein_coding	esxD	NE	cell wall and cell processes
Rv1918c	372.453	-1.23677	0.128028	-9.66012	4.45323e-22	9.23349e-21	protein_coding	PPE35	NE	PE/PPE
Rv3763	1553.65	-1.35195	0.13999	-9.6575	4.56873e-22	9.42389e-21	protein_coding	lpqH	NE	cell wall and cell processes
Rv2299c	684.643	-1.01136	0.107455	-9.41192	4.87154e-21	9.46029e-20	protein_coding	htpG	NE	virulence, detoxification, adaptation
Rv3479	685.305	-1.45106	0.154291	-9.40468	5.21872e-21	1.00853e-19	protein_coding	NA	NE	cell wall and cell processes
Rv3575c	111.874	-1.2486	0.132895	-9.39545	5.69747e-21	1.09573e-19	protein_coding	NA	NE	regulatory proteins
Rv3890c	454.201	-0.894393	0.0956325	-9.35239	8.56897e-21	1.62443e-19	protein_coding	esxC	NE	cell wall and cell processes
Rv3476c	91.7294	-1.35609	0.145832	-9.29895	1.41844e-20	2.65109e-19	other	kgtP	NE	cell wall and cell processes
Rv0120c	854.39	-1.12353	0.121159	-9.27319	1.80653e-20	3.32953e-19	protein_coding	fusA2	NE	information pathways
Rv2267c	71.4533	-1.60669	0.173818	-9.24353	2.38504e-20	4.35543e-19	protein_coding	NA	NE	conserved hypotheticals
Rv3269	867.187	-1.73797	0.188211	-9.23413	2.60398e-20	4.73353e-19	protein_coding	NA	NE	virulence, detoxification, adaptation
Rv1239c	165.557	-1.44479	0.156718	-9.21904	2.99758e-20	5.42426e-19	protein_coding	corA	NE	cell wall and cell processes
Rv3826	226.658	-1.00211	0.110815	-9.04311	1.52276e-19	2.6357e-18	protein_coding	fadD23	NE	lipid metabolism
Rv1179c	158.955	-1.60129	0.177832	-9.00451	2.16628e-19	3.70127e-18	protein_coding	NA	NE	conserved hypotheticals
Rv2363	142.748	-1.26412	0.140436	-9.00141	2.22829e-19	3.79095e-18	protein_coding	amiA2	NE	intermediary metabolism and respiration
Rv1535	329.407	-1.51555	0.168523	-8.99314	2.40273e-19	4.07033e-18	protein_coding	NA	NE	conserved hypotheticals
Rv3820c	77.8372	-1.45686	0.16541	-8.80756	1.27902e-18	2.08679e-17	protein_coding	papA2	NE	lipid metabolism
Rv1405c	226.095	-2.10184	0.240031	-8.75653	2.01353e-18	3.2322e-17	protein_coding	NA	NE	intermediary metabolism and respiration
Rv1270c	246.873	-1.04963	0.119951	-8.75051	2.12383e-18	3.39557e-17	protein_coding	lprA	NE	cell wall and cell processes
Rv1809	335.425	-1.29293	0.150268	-8.60419	7.68592e-18	1.18596e-16	protein_coding	PPE33	NE	PE/PPE
Rv0888	146.555	-1.65477	0.19262	-8.59089	8.63004e-18	1.32139e-16	protein_coding	NA	NE	cell wall and cell processes
Rv1640c	272.453	-0.948859	0.110811	-8.56284	1.1012e-17	1.65429e-16	protein_coding	lysX	NE	information pathways
Rv1375	260.44	-1.4295	0.167011	-8.55933	1.13528e-17	1.69909e-16	protein_coding	NA	NE	conserved hypotheticals
Rv0169	1280.07	-0.977198	0.114686	-8.52062	1.58696e-17	2.35734e-16	protein_coding	mce1A	NE	virulence, detoxification, adaptation
Rv1515c	56.1474	-1.47497	0.173153	-8.51832	1.61888e-17	2.39582e-16	protein_coding	NA	NE	conserved hypotheticals
Rv2046	95.4591	-1.25588	0.1485	-8.45711	2.74088e-17	3.96779e-16	protein_coding	lppI	NE	cell wall and cell processes
Rv3077	215.907	-1.19719	0.141927	-8.43529	3.30379e-17	4.74816e-16	protein_coding	NA	NE	intermediary metabolism and respiration
Rv2485c	296.653	-1.70106	0.20337	-8.36439	6.04273e-17	8.47046e-16	protein_coding	lipQ	NE	intermediary metabolism and respiration
Rv3849	464.272	-0.846624	0.102373	-8.27003	1.33923e-16	1.83212e-15	protein_coding	espR	NE	regulatory proteins
Rv1467c	351.682	-1.11313	0.135315	-8.22623	1.93204e-16	2.60727e-15	protein_coding	fadE15	NE	lipid metabolism
Rv0309	537.229	-0.805409	0.0981411	-8.20665	2.27445e-16	3.04869e-15	protein_coding	NA	NE	cell wall and cell processes
Rv1860	327.389	-0.940866	0.114662	-8.20554	2.29557e-16	3.06667e-15	protein_coding	apa	NE	cell wall and cell processes
Rv3314c	149.86	-0.932923	0.114265	-8.16457	3.22582e-16	4.26645e-15	protein_coding	deoA	NE	intermediary metabolism and respiration
Rv2359	134.204	-1.19472	0.146349	-8.16349	3.25471e-16	4.2904e-15	protein_coding	zur	NE	regulatory proteins
Rv3509c	324.032	-0.708758	0.0876584	-8.08546	6.19311e-16	8.00479e-15	protein_coding	ilvX	NE	intermediary metabolism and respiration
Rv0925c	317.233	-0.824919	0.102423	-8.05408	8.00796e-16	1.03171e-14	protein_coding	NA	NE	conserved hypotheticals
Rv3311	254.258	-0.905143	0.112416	-8.05171	8.16443e-16	1.0451e-14	protein_coding	NA	NE	conserved hypotheticals
Rv3803c	944.057	-0.555421	0.0689879	-8.05099	8.21253e-16	1.04789e-14	protein_coding	fbpD	NE	lipid metabolism
Rv2140c	140.191	-1.11866	0.139001	-8.04786	8.4257e-16	1.07165e-14	protein_coding	TB18.6	NE	conserved hypotheticals
Rv1284	217.062	-1.30392	0.16233	-8.03255	9.54712e-16	1.20657e-14	protein_coding	canA	NE	intermediary metabolism and respiration
Rv0062	237.805	-0.895285	0.111606	-8.02182	1.04186e-15	1.30429e-14	protein_coding	celA1	NE	intermediary metabolism and respiration
Rv3313c	109.202	-1.25197	0.156583	-7.99559	1.28953e-15	1.59926e-14	protein_coding	add	NE	intermediary metabolism and respiration
Rv1403c	66.8419	-2.32131	0.290783	-7.98297	1.42857e-15	1.76619e-14	protein_coding	NA	NE	intermediary metabolism and respiration
Rv3686c	207.91	-1.80297	0.226007	-7.97749	1.49336e-15	1.8349e-14	protein_coding	NA	NE	conserved hypotheticals
Rv0168	459.83	-1.01923	0.12824	-7.94777	1.89894e-15	2.31183e-14	protein_coding	yrbE1B	NE	virulence, detoxification, adaptation
Rv3303c	4075.5	-0.874662	0.110078	-7.94583	1.92892e-15	2.34117e-14	protein_coding	lpdA	NE	intermediary metabolism and respiration
Rv3310	235.521	-0.934064	0.117909	-7.92189	2.33918e-15	2.81338e-14	protein_coding	sapM	NE	cell wall and cell processes
Rv2002	140.76	-0.982462	0.124056	-7.91952	2.38425e-15	2.85895e-14	protein_coding	fabG3	NE	lipid metabolism
Rv3823c	603.617	-0.829914	0.10583	-7.84198	4.43482e-15	5.13228e-14	protein_coding	mmpL8	NE	cell wall and cell processes
Rv1079	500.704	-1.23326	0.158301	-7.79062	6.66818e-15	7.52012e-14	protein_coding	metB	NE	intermediary metabolism and respiration
Rv1516c	74.7439	-1.21629	0.156145	-7.78949	6.72806e-15	7.56622e-14	protein_coding	NA	NE	intermediary metabolism and respiration
Rv2584c	640.835	-0.682172	0.088263	-7.72885	1.08519e-14	1.20674e-13	protein_coding	apt	NE	intermediary metabolism and respiration
Rv3851	51.1699	-1.36304	0.177028	-7.6996	1.36494e-14	1.50106e-13	protein_coding	NA	NE	cell wall and cell processes
Rv3734c	953.394	-0.776625	0.101139	-7.67879	1.60597e-14	1.75161e-13	protein_coding	tgs2	NE	lipid metabolism
Rv2120c	142.653	-0.915516	0.11971	-7.6478	2.04442e-14	2.19969e-13	protein_coding	NA	NE	cell wall and cell processes
Rv2080	270.6	-0.990027	0.130253	-7.60083	2.94243e-14	3.12369e-13	protein_coding	lppJ	NE	cell wall and cell processes
Rv2564	154.87	-1.15302	0.153202	-7.5261	5.22788e-14	5.37783e-13	protein_coding	glnQ	NE	cell wall and cell processes
Rv0934	778.803	-0.885568	0.118131	-7.49648	6.55562e-14	6.64069e-13	protein_coding	pstS1	NE	cell wall and cell processes
Rv2607	29.5501	-2.031	0.273526	-7.42527	1.12548e-13	1.12294e-12	protein_coding	pdxH	NE	intermediary metabolism and respiration
Rv1433	193.349	-1.17744	0.159288	-7.39186	1.44791e-13	1.42676e-12	protein_coding	NA	NE	cell wall and cell processes
Rv3194c	208.64	-0.775074	0.105177	-7.36925	1.71589e-13	1.68666e-12	protein_coding	NA	NE	cell wall and cell processes
Rv3818	335.986	-0.67252	0.0919373	-7.31499	2.57407e-13	2.49936e-12	protein_coding	NA	NE	conserved hypotheticals
Rv3633	1911.47	-1.2755	0.175081	-7.28518	3.21244e-13	3.07421e-12	protein_coding	NA	NE	conserved hypotheticals
Rv3274c	757.724	-0.737857	0.101689	-7.25604	3.98587e-13	3.78706e-12	protein_coding	fadE25	NE	lipid metabolism
Rv1252c	131.054	-0.968496	0.134742	-7.18777	6.58574e-13	6.14e-12	protein_coding	lprE	NE	cell wall and cell processes
Rv0565c	166.145	-1.09945	0.153505	-7.16234	7.93104e-13	7.35978e-12	protein_coding	NA	NE	intermediary metabolism and respiration
Rv1427c	523.353	-0.862532	0.121315	-7.10983	1.16184e-12	1.06574e-11	protein_coding	fadD12	NE	lipid metabolism
Rv0196	174.223	-1.21056	0.170403	-7.10412	1.21089e-12	1.10563e-11	protein_coding	NA	NE	regulatory proteins
Rv3480c	577.762	-0.969544	0.136475	-7.10418	1.21036e-12	1.10563e-11	protein_coding	NA	NE	lipid metabolism
Rv1430	97.132	-1.06574	0.150511	-7.0808	1.43324e-12	1.30268e-11	protein_coding	PE16	NE	PE/PPE
Rv2108	140.376	-1.0765	0.152116	-7.07682	1.47504e-12	1.33155e-11	protein_coding	PPE36	NE	PE/PPE
Rv0892	189.42	-0.833389	0.117805	-7.07429	1.50212e-12	1.35293e-11	protein_coding	NA	NE	intermediary metabolism and respiration
Rv0256c	270.563	-0.791485	0.111942	-7.07046	1.54417e-12	1.38453e-11	protein_coding	PPE2	NE	PE/PPE
Rv2787	62.0611	-1.13212	0.160719	-7.04408	1.86696e-12	1.6407e-11	protein_coding	NA	NE	conserved hypotheticals
Rv0263c	245.383	-1.01606	0.144589	-7.02721	2.10701e-12	1.83545e-11	protein_coding	NA	NE	conserved hypotheticals
Rv2252	65.0689	-1.11681	0.159097	-7.01968	2.22384e-12	1.93299e-11	protein_coding	NA	NE	lipid metabolism
Rv1185c	816.064	-0.9052	0.12981	-6.97329	3.09604e-12	2.65632e-11	protein_coding	fadD21	NE	lipid metabolism
Rv0131c	230.578	-0.810144	0.116365	-6.96211	3.35204e-12	2.86978e-11	protein_coding	fadE1	NE	lipid metabolism
Rv2579	173.947	-0.734175	0.105626	-6.95068	3.63526e-12	3.09893e-11	protein_coding	dhaA	NE	intermediary metabolism and respiration
Rv1704c	313.066	-0.74292	0.107152	-6.9333	4.11126e-12	3.48975e-11	protein_coding	cycA	NE	cell wall and cell processes
Rv0890c	355.662	-0.948782	0.137241	-6.91324	4.73718e-12	3.99549e-11	protein_coding	NA	NE	regulatory proteins
Rv0040c	574.072	-0.867018	0.125559	-6.90526	5.01102e-12	4.19976e-11	protein_coding	mtc28	NE	cell wall and cell processes
Rv0774c	292.587	-0.671892	0.0976287	-6.88212	5.89684e-12	4.93179e-11	protein_coding	NA	NE	cell wall and cell processes
Rv1508c	453.663	-0.739105	0.107869	-6.85186	7.2896e-12	6.05843e-11	protein_coding	NA	NE	cell wall and cell processes
Rv3705A	222.014	-1.03111	0.151223	-6.81848	9.20117e-12	7.58382e-11	protein_coding	NA	NE	conserved hypotheticals
Rv2288	57.9756	-1.35805	0.199235	-6.81632	9.34029e-12	7.66674e-11	protein_coding	NA	NE	conserved hypotheticals
Rv1866	131.601	-0.871914	0.128046	-6.80939	9.80124e-12	8.01206e-11	protein_coding	NA	NE	lipid metabolism
Rv0926c	154.403	-0.827002	0.12213	-6.77147	1.27484e-11	1.03153e-10	protein_coding	NA	NE	conserved hypotheticals
Rv1204c	163.915	-0.803955	0.11882	-6.76614	1.32261e-11	1.0637e-10	protein_coding	NA	NE	conserved hypotheticals
Rv3090	81.2286	-1.00811	0.151249	-6.66523	2.64248e-11	2.07081e-10	protein_coding	NA	NE	conserved hypotheticals
Rv3747	227.296	-0.81897	0.122915	-6.66292	2.68442e-11	2.09954e-10	protein_coding	NA	NE	conserved hypotheticals
Rv3136	1144.86	-0.952494	0.143443	-6.64024	3.13174e-11	2.42558e-10	protein_coding	PPE51	NE	PE/PPE
Rv1646	405.378	-0.660652	0.0997828	-6.6209	3.57011e-11	2.74905e-10	protein_coding	PE17	NE	PE/PPE
Rv3044	560.804	-0.688794	0.104889	-6.5669	5.1374e-11	3.88821e-10	protein_coding	fecB	NE	cell wall and cell processes
Rv2336	198.202	-1.00814	0.154233	-6.53648	6.29849e-11	4.73994e-10	protein_coding	NA	NE	conserved hypotheticals
Rv2000	103.114	-1.1392	0.175797	-6.4802	9.16017e-11	6.80347e-10	protein_coding	NA	NE	conserved hypotheticals
Rv2960c	178.926	-0.977344	0.150915	-6.47613	9.41057e-11	6.97096e-10	protein_coding	NA	NE	conserved hypotheticals
Rv0096	30.0231	-1.78191	0.275558	-6.46654	1.00273e-10	7.39235e-10	protein_coding	PPE1	NE	PE/PPE
Rv1070c	296.443	-0.68446	0.10592	-6.46205	1.03292e-10	7.60087e-10	protein_coding	echA8	NE	lipid metabolism
Rv0825c	81.2005	-1.17759	0.18305	-6.43316	1.24981e-10	9.16299e-10	protein_coding	NA	NE	conserved hypotheticals
Rv3720	411.329	-0.626952	0.0981021	-6.39081	1.65012e-10	1.19222e-09	protein_coding	NA	NE	lipid metabolism
Rv0344c	27.9256	-1.60026	0.250464	-6.38919	1.66771e-10	1.20274e-09	protein_coding	lpqJ	NE	cell wall and cell processes
Rv1891	571.434	-0.575845	0.090167	-6.38643	1.69802e-10	1.22239e-09	protein_coding	NA	NE	conserved hypotheticals
Rv2075c	105.086	-0.954898	0.149701	-6.37869	1.78614e-10	1.2812e-09	protein_coding	NA	NE	cell wall and cell processes
Rv3312c	114.027	-0.947891	0.150018	-6.31851	2.64098e-10	1.85428e-09	protein_coding	NA	NE	conserved hypotheticals
Rv3101c	264.585	-0.713486	0.112971	-6.31565	2.69036e-10	1.88562e-09	protein_coding	ftsX	NE	cell wall and cell processes
Rv0985c	79.7546	-1.26599	0.200506	-6.31398	2.71951e-10	1.9027e-09	protein_coding	mscL	NE	cell wall and cell processes
Rv2258c	659.994	-0.703832	0.111496	-6.31262	2.74358e-10	1.91617e-09	protein_coding	NA	NE	regulatory proteins
Rv3761c	113.441	-0.87324	0.138641	-6.29857	3.0041e-10	2.09445e-09	protein_coding	fadE36	NE	lipid metabolism
Rv0954	1685.35	-0.540284	0.0860663	-6.27753	3.43997e-10	2.37752e-09	protein_coding	NA	NE	cell wall and cell processes
Rv3685c	183.008	-0.744689	0.118758	-6.27065	3.59548e-10	2.48069e-09	protein_coding	cyp137	NE	intermediary metabolism and respiration
Rv2638	123.122	-0.989967	0.157909	-6.26921	3.62877e-10	2.49933e-09	protein_coding	NA	NE	conserved hypotheticals
Rv1553	22.4438	-1.91919	0.306213	-6.26749	3.66905e-10	2.52271e-09	protein_coding	frdB	NE	intermediary metabolism and respiration
Rv2563	163.567	-0.833444	0.133215	-6.25637	3.94044e-10	2.69072e-09	protein_coding	NA	NE	cell wall and cell processes
Rv0032	73.6318	-0.934399	0.149575	-6.24703	4.18335e-10	2.84682e-09	protein_coding	bioF2	NE	intermediary metabolism and respiration
Rv0669c	215.865	-0.796693	0.127549	-6.24615	4.20699e-10	2.85803e-09	protein_coding	NA	NE	intermediary metabolism and respiration
Rv3767c	82.4117	-1.17201	0.187698	-6.24409	4.26277e-10	2.89099e-09	protein_coding	NA	NE	lipid metabolism
Rv2571c	86.8823	-0.909888	0.146175	-6.22465	4.82617e-10	3.24544e-09	protein_coding	NA	NE	cell wall and cell processes
Rv1920	149.787	-0.779947	0.125553	-6.2121	5.22826e-10	3.50399e-09	protein_coding	NA	NE	cell wall and cell processes
Rv1269c	93.6143	-1.16318	0.187636	-6.19913	5.67767e-10	3.79879e-09	protein_coding	NA	NE	cell wall and cell processes
Rv1568	128.306	-0.803029	0.129559	-6.19819	5.71154e-10	3.81504e-09	protein_coding	bioA	NE	intermediary metabolism and respiration
Rv2033c	192.265	-0.916791	0.148027	-6.19339	5.88838e-10	3.92458e-09	protein_coding	NA	NE	conserved hypotheticals
Rv1500	205.773	-0.740279	0.119531	-6.19321	5.89524e-10	3.92458e-09	protein_coding	NA	NE	intermediary metabolism and respiration
Rv1076	270.11	-0.9231	0.149616	-6.16978	6.8385e-10	4.50729e-09	protein_coding	lipU	NE	intermediary metabolism and respiration
Rv0637	500.247	-0.609978	0.0995772	-6.12568	9.02974e-10	5.90269e-09	protein_coding	hadC	NE	intermediary metabolism and respiration
Rv1194c	445.461	-0.633467	0.103925	-6.0954	1.09165e-09	7.07792e-09	protein_coding	NA	NE	conserved hypotheticals
Rv0333	168.624	-0.740156	0.121608	-6.08641	1.15473e-09	7.47479e-09	protein_coding	NA	NE	conserved hypotheticals
Rv0308	281.544	-0.752805	0.124981	-6.02334	1.70859e-09	1.0918e-08	protein_coding	NA	NE	cell wall and cell processes
Rv3616c	5803.08	-0.713144	0.118454	-6.02042	1.73965e-09	1.10986e-08	protein_coding	espA	NE	cell wall and cell processes
Rv0733	394.22	-0.721457	0.119858	-6.01928	1.75193e-09	1.11591e-08	protein_coding	adk	NE	intermediary metabolism and respiration
Rv1667c	239.776	-0.722875	0.120591	-5.99444	2.04189e-09	1.29028e-08	pseudogene	NA	NE	cell wall and cell processes
Rv1075c	89.4726	-0.933721	0.156234	-5.97641	2.28103e-09	1.43004e-08	protein_coding	NA	NE	cell wall and cell processes
Rv3171c	640.917	-0.801619	0.134287	-5.96944	2.38068e-09	1.48783e-08	protein_coding	hpx	NE	virulence, detoxification, adaptation
Rv3142c	639.832	-0.668602	0.112151	-5.96163	2.49739e-09	1.55589e-08	protein_coding	NA	NE	conserved hypotheticals
Rv1468c	169.934	-0.822412	0.1384	-5.94227	2.81105e-09	1.74041e-08	protein_coding	PE_PGRS29	NE	PE/PPE
Rv3689	477.658	-0.615193	0.103776	-5.92808	3.06495e-09	1.88586e-08	protein_coding	NA	NE	cell wall and cell processes
Rv3620c	139.785	-0.875794	0.147863	-5.92301	3.16101e-09	1.93898e-08	protein_coding	esxW	NE	cell wall and cell processes
Rv3584	658.448	-0.506298	0.0855722	-5.91662	3.28621e-09	2.00959e-08	protein_coding	lpqE	NE	cell wall and cell processes
Rv2185c	512.551	-0.842487	0.142436	-5.91483	3.32215e-09	2.02845e-08	protein_coding	TB16.3	NE	conserved hypotheticals
Rv1267c	59.2835	-1.2318	0.208288	-5.91395	3.34009e-09	2.03628e-08	protein_coding	embR	NE	regulatory proteins
Rv0950c	690.079	-0.745466	0.12611	-5.91123	3.39571e-09	2.06702e-08	protein_coding	NA	NE	conserved hypotheticals
Rv3889c	261.512	-0.625277	0.105864	-5.90641	3.49653e-09	2.12514e-08	protein_coding	espG2	NE	cell wall and cell processes
Rv2634c	101.943	-0.789609	0.133913	-5.89644	3.71436e-09	2.25154e-08	protein_coding	PE_PGRS46	NE	PE/PPE
Rv1251c	313.727	-0.643696	0.109192	-5.89506	3.74537e-09	2.26601e-08	protein_coding	NA	NE	conserved hypotheticals
Rv2844	191.892	-0.816442	0.138926	-5.87681	4.18242e-09	2.52103e-08	protein_coding	NA	NE	conserved hypotheticals
Rv2396	757.284	-0.80969	0.138476	-5.84715	5.00079e-09	2.97581e-08	protein_coding	PE_PGRS41	NE	PE/PPE
Rv0613c	1162.85	-0.754109	0.129173	-5.83796	5.28423e-09	3.13043e-08	protein_coding	NA	NE	conserved hypotheticals
Rv1987	407.607	-0.900051	0.1542	-5.83692	5.31739e-09	3.1454e-08	protein_coding	NA	NE	cell wall and cell processes
Rv0583c	140.034	-0.835409	0.144063	-5.79892	6.67415e-09	3.91885e-08	protein_coding	lpqN	NE	cell wall and cell processes
Rv2301	277.382	-0.615323	0.106589	-5.77285	7.79403e-09	4.54957e-08	protein_coding	cut2	NE	cell wall and cell processes
Rv3116	290.258	-0.666585	0.116213	-5.7359	9.6998e-09	5.61263e-08	protein_coding	moeB2	NE	intermediary metabolism and respiration
Rv2251	143.312	-0.912683	0.159225	-5.73204	9.92292e-09	5.73341e-08	protein_coding	NA	NE	intermediary metabolism and respiration
Rv1591	220.329	-0.689773	0.120385	-5.72973	1.00588e-08	5.8035e-08	protein_coding	NA	NE	cell wall and cell processes
Rv0858c	110.144	-0.901662	0.157529	-5.72379	1.04174e-08	5.98435e-08	protein_coding	dapC	NE	intermediary metabolism and respiration
Rv2672	518.186	-0.502588	0.0880924	-5.70524	1.16177e-08	6.64513e-08	protein_coding	NA	NE	intermediary metabolism and respiration
Rv0332	156.425	-0.638407	0.113183	-5.64048	1.69572e-08	9.49462e-08	protein_coding	NA	NE	conserved hypotheticals
Rv2090	82.8371	-0.862776	0.153432	-5.62319	1.87467e-08	1.04233e-07	protein_coding	NA	NE	information pathways
Rv1498c	155.074	-0.831307	0.148384	-5.6024	2.11402e-08	1.16726e-07	protein_coding	NA	NE	intermediary metabolism and respiration
Rv0129c	2860.28	-0.995536	0.177901	-5.59601	2.19338e-08	1.2094e-07	protein_coding	fbpC	NE	lipid metabolism
Rv0021c	67.4232	-0.904111	0.162035	-5.57971	2.40916e-08	1.3247e-07	protein_coding	NA	NE	conserved hypotheticals
Rv0853c	353.268	-0.732912	0.13163	-5.56796	2.57733e-08	1.40746e-07	protein_coding	pdc	NE	intermediary metabolism and respiration
Rv2409c	258.464	-0.615664	0.110831	-5.55496	2.77669e-08	1.51218e-07	protein_coding	NA	NE	conserved hypotheticals
Rv0170	1212.42	-0.651166	0.117503	-5.5417	2.99545e-08	1.62686e-07	protein_coding	mce1B	NE	virulence, detoxification, adaptation
Rv2855	164.672	-0.648708	0.117207	-5.53471	3.11751e-08	1.68855e-07	protein_coding	mtr	NE	intermediary metabolism and respiration
Rv3144c	1081.7	-0.624183	0.112856	-5.53081	3.18755e-08	1.7218e-07	protein_coding	PPE52	NE	PE/PPE
Rv2337c	135.118	-0.892402	0.161912	-5.51165	3.55476e-08	1.91237e-07	protein_coding	NA	NE	conserved hypotheticals
Rv1690	86.4143	-0.902221	0.163966	-5.50249	3.74467e-08	2.0091e-07	protein_coding	lprJ	NE	cell wall and cell processes
Rv3853	306.218	-0.717799	0.130527	-5.49924	3.81423e-08	2.04092e-07	protein_coding	rraA	NE	regulatory proteins
Rv0402c	164.157	-0.733051	0.133747	-5.48088	4.23218e-08	2.25848e-07	protein_coding	mmpL1	NE	cell wall and cell processes
Rv2608	225.217	-0.703385	0.12877	-5.46236	4.69851e-08	2.50064e-07	protein_coding	PPE42	NE	PE/PPE
Rv1555	12.5415	-1.84508	0.338173	-5.45602	4.86933e-08	2.58809e-07	protein_coding	frdD	NE	intermediary metabolism and respiration
Rv2240c	236.239	-0.698248	0.128017	-5.45435	4.91514e-08	2.60548e-07	protein_coding	NA	NE	conserved hypotheticals
Rv1278	425.942	-0.5147	0.0945692	-5.44258	5.25152e-08	2.77272e-07	protein_coding	NA	NE	conserved hypotheticals
Rv2079	157.697	-0.623403	0.114629	-5.43844	5.37488e-08	2.83035e-07	protein_coding	NA	NE	conserved hypotheticals
Rv2914c	199.253	-0.577928	0.106463	-5.42845	5.68457e-08	2.98159e-07	protein_coding	pknI	NE	regulatory proteins
Rv2917	43.7558	-1.13068	0.208366	-5.4264	5.75014e-08	3.01201e-07	protein_coding	NA	NE	conserved hypotheticals
Rv2668	96.5249	-0.841085	0.155337	-5.41456	6.14382e-08	3.20557e-07	protein_coding	NA	NE	cell wall and cell processes
Rv2690c	337.384	-0.621535	0.11491	-5.40889	6.34161e-08	3.30013e-07	protein_coding	NA	NE	cell wall and cell processes
Rv1206	454.874	-0.588353	0.108829	-5.4062	6.43744e-08	3.34562e-07	protein_coding	fadD6	NE	lipid metabolism
Rv2692	200.066	-0.718433	0.133098	-5.39779	6.7466e-08	3.50172e-07	protein_coding	ceoC	NE	cell wall and cell processes
Rv2419c	87.9651	-0.78142	0.144806	-5.39632	6.80207e-08	3.52592e-07	protein_coding	gpgP	NE	intermediary metabolism and respiration
Rv0497	346.771	-0.504356	0.0936253	-5.38696	7.16597e-08	3.7049e-07	protein_coding	NA	NE	cell wall and cell processes
Rv1352	343.168	-0.608312	0.113046	-5.38108	7.4039e-08	3.81799e-07	protein_coding	NA	NE	conserved hypotheticals
Rv0506	138.41	-0.715745	0.133113	-5.37697	7.57503e-08	3.89615e-07	protein_coding	mmpS2	NE	cell wall and cell processes
Rv0729	103.349	-0.786647	0.146417	-5.37265	7.75883e-08	3.98554e-07	protein_coding	xylB	NE	intermediary metabolism and respiration
Rv2253	21.4479	-1.36954	0.25524	-5.3657	8.06338e-08	4.13131e-07	protein_coding	NA	NE	cell wall and cell processes
Rv0119	166.188	-0.759528	0.142378	-5.33459	9.57607e-08	4.87498e-07	protein_coding	fadD7	NE	lipid metabolism
Rv1282c	140.036	-0.599209	0.112601	-5.32154	1.02895e-07	5.19829e-07	protein_coding	oppC	NE	cell wall and cell processes
Rv0117	62.3263	-0.902151	0.169656	-5.31753	1.05185e-07	5.30724e-07	protein_coding	oxyS	NE	regulatory proteins
Rv2171	161.794	-0.741642	0.139483	-5.31708	1.05445e-07	5.31362e-07	protein_coding	lppM	NE	cell wall and cell processes
Rv2358	98.7501	-0.82409	0.155016	-5.31618	1.05971e-07	5.33337e-07	protein_coding	smtB	NE	regulatory proteins
Rv3675	48.888	-1.14963	0.216323	-5.31442	1.06995e-07	5.37811e-07	protein_coding	NA	NE	cell wall and cell processes
Rv1590	102.531	-0.794044	0.149798	-5.30077	1.15317e-07	5.78182e-07	protein_coding	NA	NE	conserved hypotheticals
Rv3762c	280.702	-0.537516	0.101498	-5.29584	1.18468e-07	5.91743e-07	protein_coding	NA	NE	intermediary metabolism and respiration
Rv0466	421.229	-0.610525	0.115604	-5.28118	1.28353e-07	6.39518e-07	protein_coding	NA	NE	conserved hypotheticals
Rv2518c	528.849	-0.866016	0.164373	-5.26861	1.37458e-07	6.81471e-07	protein_coding	ldtB	NE	cell wall and cell processes
Rv2331	31.885	-1.64245	0.311757	-5.26835	1.37656e-07	6.81605e-07	protein_coding	NA	NE	conserved hypotheticals
Rv1541c	35.6145	-1.27302	0.243422	-5.22967	1.69816e-07	8.35646e-07	protein_coding	lprI	NE	cell wall and cell processes
Rv3850	131.712	-0.78216	0.149887	-5.21834	1.80539e-07	8.8622e-07	protein_coding	NA	NE	conserved hypotheticals
Rv1514c	26.8468	-1.3181	0.254622	-5.17668	2.25869e-07	1.09523e-06	protein_coding	NA	NE	conserved hypotheticals
Rv2557	2337.21	-1.13697	0.219767	-5.17352	2.29725e-07	1.11257e-06	protein_coding	NA	NE	conserved hypotheticals
Rv3715c	467.384	-0.540575	0.104584	-5.16881	2.35589e-07	1.1382e-06	protein_coding	recR	NE	information pathways
Rv0264c	126.003	-0.944146	0.182705	-5.16761	2.37108e-07	1.14277e-06	protein_coding	NA	NE	conserved hypotheticals
Rv1388	916.192	-0.565719	0.109471	-5.16774	2.36943e-07	1.14277e-06	protein_coding	mihF	NE	information pathways
Rv0305c	259.422	-0.657539	0.127506	-5.15693	2.51033e-07	1.20551e-06	protein_coding	PPE6	NE	PE/PPE
Rv2928	210.887	-0.628072	0.122025	-5.1471	2.64549e-07	1.26583e-06	protein_coding	tesA	NE	lipid metabolism
Rv2271	460.449	-0.77679	0.151067	-5.14201	2.71815e-07	1.29796e-06	protein_coding	NA	NE	conserved hypotheticals
Rv1029	121.771	-0.905641	0.176713	-5.12492	2.97672e-07	1.41412e-06	protein_coding	kdpA	NE	cell wall and cell processes
Rv2203	160.417	-0.612345	0.119508	-5.12387	2.99321e-07	1.42026e-06	protein_coding	NA	NE	cell wall and cell processes
Rv0696	585.513	-0.821598	0.160429	-5.12125	3.03517e-07	1.43845e-06	protein_coding	NA	NE	intermediary metabolism and respiration
Rv2463	564.06	-0.536983	0.104967	-5.11575	3.12502e-07	1.47752e-06	protein_coding	lipP	NE	intermediary metabolism and respiration
Rv2280	766.582	-0.937147	0.183484	-5.10753	3.26405e-07	1.53595e-06	other	NA	NE	intermediary metabolism and respiration
Rv2575	262.119	-0.682509	0.133716	-5.10416	3.32271e-07	1.55987e-06	protein_coding	NA	NE	cell wall and cell processes
Rv0631c	121.423	-0.790251	0.155129	-5.09417	3.50269e-07	1.64243e-06	protein_coding	recC	NE	information pathways
Rv1749c	97.0724	-0.817139	0.160823	-5.081	3.75461e-07	1.75642e-06	protein_coding	NA	NE	cell wall and cell processes
Rv1428c	103.435	-0.752119	0.148563	-5.06263	4.13514e-07	1.92313e-06	protein_coding	NA	NE	conserved hypotheticals
Rv1861	187.306	-0.852629	0.168426	-5.06234	4.14144e-07	1.92381e-06	protein_coding	NA	NE	cell wall and cell processes
Rv2324	44.5734	-1.12511	0.222303	-5.06117	4.16689e-07	1.93252e-06	protein_coding	NA	NE	regulatory proteins
Rv0927c	101.936	-0.862941	0.170519	-5.06067	4.17795e-07	1.934e-06	protein_coding	NA	NE	intermediary metabolism and respiration
Rv2765	52.9053	-1.01521	0.200801	-5.05582	4.28554e-07	1.97691e-06	protein_coding	NA	NE	intermediary metabolism and respiration
Rv2226	250.204	-0.608887	0.120999	-5.03216	4.84976e-07	2.20903e-06	protein_coding	NA	NE	conserved hypotheticals
Rv0734	376.435	-0.606263	0.12055	-5.02915	4.92668e-07	2.2415e-06	protein_coding	mapA	NE	intermediary metabolism and respiration
Rv2911	119.721	-0.68766	0.136786	-5.02726	4.97547e-07	2.26111e-06	protein_coding	dacB2	NE	cell wall and cell processes
Rv1071c	222.364	-0.601734	0.120265	-5.00338	5.63329e-07	2.54553e-06	protein_coding	echA9	NE	lipid metabolism
Rv3532	52.5719	-0.970011	0.194176	-4.99552	5.86778e-07	2.64848e-06	protein_coding	PPE61	NE	PE/PPE
Rv1912c	218.348	-1.14063	0.229651	-4.96677	6.80762e-07	3.05537e-06	protein_coding	fadB5	NE	lipid metabolism
Rv3766	241.316	-1.06115	0.21391	-4.96073	7.02291e-07	3.13785e-06	protein_coding	NA	NE	conserved hypotheticals
Rv2101	1510.13	-0.576655	0.116567	-4.94698	7.53724e-07	3.35635e-06	protein_coding	helZ	NE	information pathways
Rv3179	72.2055	-0.978717	0.198226	-4.93737	7.91841e-07	3.52214e-06	protein_coding	NA	NE	conserved hypotheticals
Rv1819c	193.046	-0.712171	0.144441	-4.93052	8.20094e-07	3.63563e-06	protein_coding	bacA	NE	cell wall and cell processes
Rv1131	524.463	-1.01052	0.205509	-4.91717	8.78025e-07	3.87519e-06	protein_coding	prpC	NE	intermediary metabolism and respiration
Rv2508c	123.127	-0.744892	0.15185	-4.90544	9.32171e-07	4.09599e-06	protein_coding	NA	NE	cell wall and cell processes
Rv0801	80.2703	-0.807206	0.166526	-4.84733	1.25137e-06	5.45044e-06	protein_coding	NA	NE	conserved hypotheticals
Rv2072c	59.9086	-0.776895	0.160475	-4.84121	1.29053e-06	5.5965e-06	protein_coding	cobL	NE	intermediary metabolism and respiration
Rv0091	33.1121	-1.02752	0.212758	-4.82954	1.36848e-06	5.92167e-06	protein_coding	mtn	NE	intermediary metabolism and respiration
Rv1240	615.096	-0.643297	0.133195	-4.82973	1.36717e-06	5.92167e-06	protein_coding	mdh	NE	intermediary metabolism and respiration
Rv3262	111.677	-0.660814	0.137017	-4.82288	1.41504e-06	6.10983e-06	protein_coding	fbiB	NE	intermediary metabolism and respiration
Rv3667	257.878	-0.629218	0.131928	-4.7694	1.84778e-06	7.90969e-06	protein_coding	acs	NE	lipid metabolism
Rv3358	14.5571	-1.58115	0.332974	-4.74857	2.04862e-06	8.74121e-06	protein_coding	relK	NE	virulence, detoxification, adaptation
Rv0116c	377.682	-0.850913	0.180542	-4.7131	2.43971e-06	1.03435e-05	protein_coding	ldtA	NE	cell wall and cell processes
Rv0575c	57.1096	-0.988993	0.20989	-4.71196	2.45344e-06	1.03906e-05	protein_coding	NA	NE	intermediary metabolism and respiration
Rv1806	28.912	-1.1371	0.242545	-4.6882	2.75617e-06	1.16095e-05	protein_coding	PE20	NE	PE/PPE
Rv2332	67.9417	-0.91755	0.195723	-4.68801	2.75874e-06	1.16095e-05	protein_coding	mez	NE	intermediary metabolism and respiration
Rv3040c	115.17	-0.833915	0.179141	-4.65507	3.23865e-06	1.35574e-05	protein_coding	NA	NE	conserved hypotheticals
Rv0460	129.637	-0.623072	0.13473	-4.6246	3.75329e-06	1.56132e-05	protein_coding	NA	NE	conserved hypotheticals
Rv0076c	27.6099	-1.08943	0.235604	-4.62398	3.76446e-06	1.5627e-05	protein_coding	NA	NE	cell wall and cell processes
Rv2800	234.7	-0.596002	0.129036	-4.61889	3.85789e-06	1.59982e-05	protein_coding	NA	NE	intermediary metabolism and respiration
Rv3082c	36.6335	-0.864957	0.188081	-4.59886	4.24815e-06	1.75435e-05	protein_coding	virS	NE	virulence, detoxification, adaptation
Rv1277	290.349	-0.530999	0.115504	-4.59724	4.28115e-06	1.76614e-05	protein_coding	NA	NE	conserved hypotheticals
Rv0162c	139.152	-0.626029	0.136532	-4.58523	4.53489e-06	1.85926e-05	protein_coding	adhE1	NE	intermediary metabolism and respiration
Rv3772	117.243	-0.588633	0.128373	-4.58533	4.5326e-06	1.85926e-05	protein_coding	hisC2	NE	intermediary metabolism and respiration
Rv1281c	179.667	-0.714915	0.156447	-4.5697	4.88417e-06	1.9922e-05	protein_coding	oppD	NE	cell wall and cell processes
Rv2272	123.28	-0.667045	0.146022	-4.56813	4.92094e-06	2.00514e-05	protein_coding	NA	NE	cell wall and cell processes
Rv0418	449.905	-0.656854	0.144546	-4.54425	5.51303e-06	2.23953e-05	protein_coding	lpqL	NE	cell wall and cell processes
Rv1833c	154.94	-0.673377	0.148664	-4.52951	5.91207e-06	2.39673e-05	protein_coding	NA	NE	intermediary metabolism and respiration
Rv1158c	720.363	-0.935273	0.20656	-4.52784	5.9589e-06	2.40938e-05	protein_coding	NA	NE	conserved hypotheticals
Rv3136A	54.3386	-0.890479	0.197166	-4.5164	6.28995e-06	2.53444e-05	protein_coding	NA	NE	conserved hypotheticals
Rv3832c	24.4597	-1.19827	0.266128	-4.50261	6.71243e-06	2.69406e-05	protein_coding	NA	NE	conserved hypotheticals
Rv2529	36.7934	-0.954118	0.212178	-4.49678	6.89895e-06	2.76583e-05	protein_coding	NA	NE	conserved hypotheticals
Rv2542	130.3	-0.587019	0.131734	-4.45608	8.34721e-06	3.30978e-05	protein_coding	NA	NE	conserved hypotheticals
Rv0048c	185.519	-0.659532	0.148253	-4.4487	8.6391e-06	3.41871e-05	protein_coding	NA	NE	cell wall and cell processes
Rv3706c	385.096	-0.930749	0.209668	-4.43916	9.03118e-06	3.56324e-05	protein_coding	NA	NE	conserved hypotheticals
Rv1187	643.875	-1.55928	0.351894	-4.43111	9.3751e-06	3.68797e-05	protein_coding	rocA	NE	intermediary metabolism and respiration
Rv0039c	74.9864	-0.755066	0.170413	-4.43079	9.3888e-06	3.68971e-05	protein_coding	NA	NE	cell wall and cell processes
Rv3614c	2585.55	-0.785224	0.177494	-4.42396	9.69096e-06	3.78976e-05	protein_coding	espD	NE	cell wall and cell processes
Rv2284	214.443	-0.718041	0.162764	-4.41154	1.02638e-05	3.99807e-05	protein_coding	lipM	NE	intermediary metabolism and respiration
Rv2102	340.911	-0.587246	0.134594	-4.36308	1.28244e-05	4.94708e-05	protein_coding	NA	NE	conserved hypotheticals
Rv0078	34.3175	-1.0733	0.246057	-4.36199	1.28887e-05	4.96706e-05	protein_coding	NA	NE	regulatory proteins
Rv0304c	1074.59	-0.677737	0.155426	-4.36051	1.29758e-05	4.99581e-05	protein_coding	PPE5	NE	PE/PPE
Rv0035	108.138	-0.741255	0.170744	-4.34132	1.41629e-05	5.42138e-05	protein_coding	fadD34	NE	lipid metabolism
Rv0065	184.133	-0.569328	0.131376	-4.33356	1.46717e-05	5.58956e-05	protein_coding	vapC1	NE	virulence, detoxification, adaptation
Rv2780	3076.66	-1.32862	0.306669	-4.33241	1.47488e-05	5.61328e-05	protein_coding	ald	NE	intermediary metabolism and respiration
Rv1556	78.1321	-0.671482	0.155176	-4.32724	1.50989e-05	5.73555e-05	protein_coding	NA	NE	regulatory proteins
Rv3651	476.282	-0.505549	0.117682	-4.29588	1.73998e-05	6.56576e-05	protein_coding	NA	NE	conserved hypotheticals
Rv2558	1505.64	-0.916536	0.213371	-4.2955	1.743e-05	6.57092e-05	protein_coding	NA	NE	conserved hypotheticals
Rv3472	28.5092	-1.09078	0.255597	-4.26757	1.97615e-05	7.37999e-05	protein_coding	NA	NE	conserved hypotheticals
Rv3330	242.96	-0.68229	0.160933	-4.2396	2.23919e-05	8.32325e-05	protein_coding	dacB1	NE	cell wall and cell processes
Rv0161	71.2519	-0.698917	0.165087	-4.23364	2.29939e-05	8.53112e-05	protein_coding	NA	NE	intermediary metabolism and respiration
Rv2231c	114.174	-0.520581	0.12301	-4.23201	2.31614e-05	8.57725e-05	protein_coding	cobC	NE	intermediary metabolism and respiration
Rv3253c	71.3598	-0.74068	0.175731	-4.21485	2.49947e-05	9.19631e-05	protein_coding	NA	NE	cell wall and cell processes
Rv2510c	194.537	-0.646746	0.154059	-4.19803	2.69247e-05	9.8651e-05	protein_coding	NA	NE	conserved hypotheticals
Rv0033	9.57814	-1.86102	0.443914	-4.19228	2.76159e-05	0.000100769	protein_coding	acpA	NE	lipid metabolism
Rv1244	84.6249	-0.747358	0.178572	-4.18519	2.84929e-05	0.000103779	protein_coding	lpqZ	NE	cell wall and cell processes
Rv3617	185.806	-0.518546	0.124614	-4.16123	3.16542e-05	0.000114351	protein_coding	ephA	NE	virulence, detoxification, adaptation
Rv3078	56.1336	-0.839782	0.201907	-4.15926	3.19283e-05	0.000115237	protein_coding	hab	NE	intermediary metabolism and respiration
Rv0785	150.723	-0.502796	0.121068	-4.15301	3.28135e-05	0.000118218	protein_coding	NA	NE	conserved hypotheticals
Rv0203	204.065	-0.586045	0.141304	-4.14741	3.36265e-05	0.000120819	protein_coding	NA	NE	cell wall and cell processes
Rv2932	1279.8	-0.626637	0.151119	-4.14665	3.37382e-05	0.000121111	protein_coding	ppsB	NE	lipid metabolism
Rv1847	104.17	-0.5953	0.143743	-4.14143	3.45155e-05	0.000123749	protein_coding	NA	NE	conserved hypotheticals
Rv0533c	268.542	-0.555802	0.134685	-4.12667	3.68053e-05	0.00013141	protein_coding	fabH	NE	lipid metabolism
Rv2721c	1202.91	-0.61521	0.149785	-4.10728	4.00348e-05	0.000142175	protein_coding	NA	NE	cell wall and cell processes
Rv2001	80.1032	-0.760496	0.185474	-4.10029	4.12627e-05	0.000146117	protein_coding	NA	NE	conserved hypotheticals
Rv2778c	334.685	-0.526765	0.128475	-4.10013	4.12916e-05	0.000146117	protein_coding	NA	NE	conserved hypotheticals
Rv0621	90.4945	-0.654475	0.159785	-4.09597	4.20401e-05	0.000148502	protein_coding	NA	NE	cell wall and cell processes
Rv3214	120.374	-0.522547	0.127875	-4.08641	4.38107e-05	0.000154073	protein_coding	gpm2	NE	intermediary metabolism and respiration
Rv0108c	660.556	-0.694779	0.170251	-4.08091	4.48594e-05	0.000157205	protein_coding	NA	NE	conserved hypotheticals
Rv1523	122.312	-0.55054	0.134948	-4.07964	4.51063e-05	0.000157793	protein_coding	NA	NE	intermediary metabolism and respiration
Rv2443	153.155	-0.592935	0.145718	-4.06905	4.72053e-05	0.000164299	protein_coding	dctA	NE	cell wall and cell processes
Rv0445c	116.547	-0.514358	0.126397	-4.06937	4.71397e-05	0.000164299	protein_coding	sigK	NE	information pathways
Rv2132	74.5344	-0.627767	0.154779	-4.05589	4.9943e-05	0.000173191	protein_coding	NA	NE	conserved hypotheticals
Rv0155	127.714	-0.509891	0.12607	-4.04451	5.24333e-05	0.000180256	protein_coding	pntAa	NE	intermediary metabolism and respiration
Rv2799	249.627	-0.504347	0.124898	-4.03807	5.38933e-05	0.000184638	protein_coding	NA	NE	cell wall and cell processes
Rv2025c	194.767	-1.92006	0.47567	-4.03655	5.42437e-05	0.000185559	protein_coding	NA	NE	cell wall and cell processes
Rv1687c	41.2598	-0.818419	0.202968	-4.03226	5.5242e-05	0.000188771	protein_coding	NA	NE	cell wall and cell processes
Rv1060	139.137	-0.571515	0.142147	-4.0206	5.80499e-05	0.000197857	protein_coding	NA	NE	conserved hypotheticals
Rv1791	1757.72	-0.506396	0.12632	-4.00885	6.10152e-05	0.000207077	protein_coding	PE19	NE	PE/PPE
Rv0942	30.0623	-1.10851	0.276613	-4.00743	6.13826e-05	0.000208147	protein_coding	NA	NE	conserved hypotheticals
Rv0167	803.385	-0.608942	0.152054	-4.00477	6.20787e-05	0.000209971	protein_coding	yrbE1A	NE	virulence, detoxification, adaptation
Rv2070c	28.1605	-0.957746	0.240404	-3.98391	6.77908e-05	0.000227359	protein_coding	cobK	NE	intermediary metabolism and respiration
Rv3666c	108.78	-0.63237	0.159026	-3.97653	6.99285e-05	0.000233741	protein_coding	dppA	NE	cell wall and cell processes
Rv0397A	126.797	-0.833518	0.209962	-3.96984	7.19201e-05	0.000239995	protein_coding	NA	NE	NA
Rv3898c	242.329	-0.617375	0.155901	-3.96004	7.49377e-05	0.000249646	protein_coding	NA	NE	conserved hypotheticals
Rv3317	103.104	-0.549088	0.138929	-3.95229	7.74058e-05	0.000257437	protein_coding	sdhD	NE	intermediary metabolism and respiration
Rv2237	153.864	-0.521248	0.132238	-3.94174	8.08931e-05	0.000268587	protein_coding	NA	NE	conserved hypotheticals
Rv0379	64.0554	-0.621509	0.157852	-3.93729	8.24079e-05	0.000273388	protein_coding	secE2	NE	cell wall and cell processes
Rv3198A	93.9218	-0.587125	0.149658	-3.9231	8.74165e-05	0.000288801	protein_coding	NA	NE	intermediary metabolism and respiration
Rv2723	170.565	-0.624558	0.159699	-3.91085	9.1971e-05	0.000303093	protein_coding	NA	NE	cell wall and cell processes
Rv3399	64.7336	-0.718021	0.184694	-3.88762	0.000101233	0.000331422	protein_coding	NA	NE	lipid metabolism
Rv1157c	569.129	-0.752548	0.19438	-3.87153	0.000108155	0.000352345	protein_coding	NA	NE	conserved hypotheticals
Rv3304	93.1205	-0.708357	0.183123	-3.86819	0.000109645	0.000356034	protein_coding	NA	NE	conserved hypotheticals
Rv3623	156.766	-0.583413	0.15085	-3.86751	0.000109951	0.000356737	protein_coding	lpqG	NE	cell wall and cell processes
Rv0881	37.7631	-0.772214	0.20002	-3.86069	0.000113067	0.000365951	protein_coding	NA	NE	intermediary metabolism and respiration
Rv2294	106.266	-0.566192	0.147096	-3.84914	0.000118531	0.00038225	protein_coding	NA	NE	intermediary metabolism and respiration
Rv1393c	366.367	-0.55493	0.144174	-3.84904	0.000118583	0.00038225	protein_coding	NA	NE	intermediary metabolism and respiration
Rv2249c	40.596	-0.841574	0.218789	-3.84651	0.000119814	0.000385283	protein_coding	glpD1	NE	intermediary metabolism and respiration
Rv3732	296.474	-0.568051	0.147943	-3.83966	0.000123203	0.000395542	protein_coding	NA	NE	conserved hypotheticals
Rv3196A	120.95	-0.631183	0.164587	-3.83494	0.000125594	0.000402567	protein_coding	NA	NE	conserved hypotheticals
Rv3668c	100.13	-0.552775	0.144206	-3.83324	0.000126467	0.000405041	protein_coding	NA	NE	intermediary metabolism and respiration
Rv2568c	69.281	-0.662728	0.173462	-3.82059	0.000133131	0.000425357	protein_coding	NA	NE	conserved hypotheticals
Rv3357	14.6548	-1.33733	0.350333	-3.8173	0.000134921	0.000430387	protein_coding	relJ	NE	virulence, detoxification, adaptation
Rv0923c	96.0466	-0.565328	0.148601	-3.80433	0.000142188	0.000451397	protein_coding	NA	NE	conserved hypotheticals
Rv1915	1055.48	-0.627963	0.165768	-3.78821	0.000151736	0.000479795	protein_coding	aceAa	NE	intermediary metabolism and respiration
Rv3071	60.4826	-0.665042	0.175586	-3.78755	0.00015214	0.000480689	protein_coding	NA	NE	conserved hypotheticals
Rv0567	348.245	-0.503647	0.133905	-3.76121	0.000169091	0.000527962	protein_coding	NA	NE	intermediary metabolism and respiration
Rv1426c	234.677	-0.626722	0.167081	-3.75101	0.000176124	0.000548098	protein_coding	lipO	NE	intermediary metabolism and respiration
Rv1666c	192.029	-0.613721	0.164171	-3.73832	0.000185258	0.000574386	protein_coding	cyp139	NE	intermediary metabolism and respiration
Rv1118c	64.851	-0.652114	0.175056	-3.72517	0.000195185	0.00060235	protein_coding	NA	NE	conserved hypotheticals
Rv0188	893.779	-1.20842	0.325018	-3.71802	0.000200793	0.00061774	protein_coding	NA	NE	cell wall and cell processes
Rv3558	98.5922	-0.596775	0.1609	-3.70897	0.000208102	0.000636294	protein_coding	PPE64	NE	PE/PPE
Rv2273	22.245	-0.989501	0.266903	-3.70734	0.000209448	0.000638937	protein_coding	NA	NE	cell wall and cell processes
Rv1058	186.247	-0.618324	0.167983	-3.68087	0.000232441	0.000702618	protein_coding	fadD14	NE	lipid metabolism
Rv0428c	52.3463	-0.720763	0.196695	-3.66437	0.000247946	0.000744399	protein_coding	NA	NE	intermediary metabolism and respiration
Rv3218	46.4003	-0.749418	0.205355	-3.64938	0.000262871	0.000785653	protein_coding	NA	NE	conserved hypotheticals
Rv1637c	334.526	-0.509964	0.140073	-3.64069	0.000271904	0.000811432	protein_coding	NA	NE	conserved hypotheticals
Rv2311	37.0162	-0.877253	0.241516	-3.63227	0.000280939	0.000836514	protein_coding	NA	NE	conserved hypotheticals
Rv0356c	68.3782	-0.603307	0.166373	-3.62623	0.000287595	0.00085314	protein_coding	NA	NE	conserved hypotheticals
Rv0097	98.2033	-0.700212	0.193236	-3.62361	0.000290523	0.000860546	protein_coding	NA	NE	intermediary metabolism and respiration
Rv0806c	111.057	-0.57598	0.159297	-3.61576	0.000299468	0.000884408	protein_coding	cpsY	NE	cell wall and cell processes
Rv1279	397.001	-0.501203	0.13884	-3.60995	0.000306261	0.000900461	protein_coding	NA	NE	intermediary metabolism and respiration
Rv2423	60.0431	-0.693088	0.192545	-3.59961	0.000318694	0.000935635	protein_coding	NA	NE	conserved hypotheticals
Rv0457c	174.839	-0.549695	0.152947	-3.59402	0.000325613	0.000952436	protein_coding	NA	NE	intermediary metabolism and respiration
Rv1009	821.526	-0.523382	0.145735	-3.59132	0.000329004	0.000960239	protein_coding	rpfB	NE	cell wall and cell processes
Rv1250	102.363	-0.517848	0.144394	-3.58636	0.000335332	0.00097656	protein_coding	NA	NE	cell wall and cell processes
Rv0063	204.37	-0.621389	0.173534	-3.58079	0.000342562	0.000994704	protein_coding	NA	NE	intermediary metabolism and respiration
Rv2910c	96.3075	-0.566286	0.159043	-3.56058	0.000370033	0.00106592	protein_coding	NA	NE	conserved hypotheticals
Rv0885	753.524	-0.575231	0.162121	-3.54815	0.000387945	0.00111269	protein_coding	NA	NE	conserved hypotheticals
Rv3744	73.822	-0.551726	0.155806	-3.54112	0.000398437	0.00114113	protein_coding	nmtR	NE	regulatory proteins
Rv0166	1739.4	-0.633013	0.179374	-3.52902	0.000417102	0.00119288	protein_coding	fadD5	NE	lipid metabolism
Rv2732c	201.467	-0.514722	0.146393	-3.51602	0.000438065	0.00124924	protein_coding	NA	NE	cell wall and cell processes
Rv0407	328.935	-0.610304	0.174113	-3.50522	0.000456224	0.00129545	protein_coding	fgd1	NE	intermediary metabolism and respiration
Rv2073c	39.9459	-0.724781	0.207165	-3.49857	0.000467766	0.00132634	protein_coding	NA	NE	intermediary metabolism and respiration
Rv3589	94.818	-0.50945	0.145675	-3.49715	0.00047025	0.00133148	protein_coding	mutY	NE	information pathways
Rv0245	198.259	-0.524704	0.150128	-3.49503	0.000474007	0.00134021	protein_coding	NA	NE	intermediary metabolism and respiration
Rv0122	29.7345	-0.860346	0.248476	-3.46249	0.000535206	0.00150576	protein_coding	NA	NE	conserved hypotheticals
Rv0359	27.0502	-0.81199	0.234735	-3.45918	0.000541825	0.00152009	protein_coding	NA	NE	cell wall and cell processes
Rv3032A	24.037	-0.961228	0.27793	-3.45852	0.000543143	0.00152271	protein_coding	NA	NE	NA
Rv0070c	158.95	-0.500792	0.145355	-3.4453	0.000570425	0.00159359	protein_coding	glyA2	NE	intermediary metabolism and respiration
Rv0233	664.329	-0.63407	0.184604	-3.43476	0.000593082	0.00165109	protein_coding	nrdB	NE	information pathways
Rv1824	36.8028	-0.767931	0.225893	-3.39953	0.000675007	0.00185837	protein_coding	NA	NE	cell wall and cell processes
Rv0852	58.3612	-0.68613	0.202938	-3.38098	0.000722273	0.00197858	protein_coding	NA	NE	lipid metabolism
Rv1032c	114.085	-0.564035	0.167385	-3.36968	0.000752554	0.0020534	protein_coding	trcS	NE	regulatory proteins
Rv2428	321.768	-0.72462	0.215165	-3.36774	0.000757881	0.00206652	protein_coding	ahpC	NE	virulence, detoxification, adaptation
Rv2416c	88.8914	-0.599549	0.17904	-3.34869	0.000811943	0.00220727	protein_coding	eis	NE	virulence, detoxification, adaptation
Rv3375	67.1611	-0.616194	0.184175	-3.34569	0.000820776	0.00222734	protein_coding	amiD	NE	intermediary metabolism and respiration
Rv2179c	30.39	-0.841326	0.251596	-3.34395	0.000825944	0.00223984	protein_coding	NA	NE	conserved hypotheticals
Rv3413c	463.221	-0.522375	0.156759	-3.33235	0.000861156	0.00232425	protein_coding	NA	NE	conserved hypotheticals
Rv0882	23.6696	-0.869283	0.260997	-3.33063	0.000866504	0.00233551	protein_coding	NA	NE	cell wall and cell processes
Rv3697c	87.4214	-0.582099	0.174951	-3.3272	0.000877231	0.00235963	protein_coding	vapC48	NE	virulence, detoxification, adaptation
Rv2300c	42.148	-0.719909	0.21895	-3.288	0.00100902	0.0026941	protein_coding	NA	NE	conserved hypotheticals
Rv2876	220.1	-0.805878	0.2454	-3.28394	0.00102367	0.00272591	protein_coding	NA	NE	cell wall and cell processes
Rv2734	63.7796	-0.509312	0.155276	-3.28004	0.00103794	0.00276205	protein_coding	NA	NE	conserved hypotheticals
Rv0406c	61.8516	-0.64236	0.19748	-3.25279	0.00114277	0.00301881	protein_coding	NA	NE	conserved hypotheticals
Rv2265	19.9976	-1.03006	0.317079	-3.24859	0.00115978	0.0030597	protein_coding	NA	NE	cell wall and cell processes
Rv1263	60.7364	-0.577318	0.178355	-3.2369	0.00120836	0.00317841	protein_coding	amiB2	NE	intermediary metabolism and respiration
Rv1114	38.2819	-0.677296	0.210145	-3.22299	0.00126858	0.00332251	protein_coding	vapC32	NE	virulence, detoxification, adaptation
Rv2569c	76.9586	-0.704939	0.218953	-3.21959	0.00128372	0.00335775	protein_coding	NA	NE	conserved hypotheticals
Rv0727c	9.46175	-1.36889	0.425855	-3.21444	0.00130697	0.00341632	protein_coding	fucA	NE	intermediary metabolism and respiration
Rv2999	46.6485	-0.742803	0.231425	-3.20968	0.00132881	0.00346885	protein_coding	lppY	NE	cell wall and cell processes
Rv0887c	44.6083	-0.728771	0.227137	-3.20851	0.00133425	0.00348078	protein_coding	NA	NE	conserved hypotheticals
Rv3615c	2083.2	-0.621483	0.193878	-3.20554	0.0013481	0.00350771	protein_coding	espC	NE	cell wall and cell processes
Rv3748	73.8421	-0.528679	0.165375	-3.19685	0.00138935	0.00360561	protein_coding	NA	NE	conserved hypotheticals
Rv2180c	52.9725	-0.635061	0.199206	-3.18796	0.00143282	0.00370876	protein_coding	NA	NE	cell wall and cell processes
Rv0404	151.777	-0.567728	0.178636	-3.17813	0.00148226	0.00382429	protein_coding	fadD30	NE	lipid metabolism
Rv1056	124.706	-0.596891	0.189331	-3.15264	0.001618	0.00413962	protein_coding	NA	NE	conserved hypotheticals
Rv2528c	19.9189	-0.924058	0.293529	-3.1481	0.00164337	0.00419376	protein_coding	mrr	NE	information pathways
Rv2700	129.622	-0.577458	0.18342	-3.14828	0.00164234	0.00419376	protein_coding	NA	NE	cell wall and cell processes
Rv1351	59.9139	-0.505891	0.160992	-3.14234	0.00167601	0.00426884	protein_coding	NA	NE	conserved hypotheticals
Rv2287	77.8364	-0.634849	0.202912	-3.12869	0.00175589	0.00445518	protein_coding	yjcE	NE	cell wall and cell processes
Rv1087	208.933	-0.534486	0.170866	-3.12811	0.00175937	0.00446118	protein_coding	PE_PGRS21	NE	PE/PPE
Rv0130	39.5971	-0.59517	0.190602	-3.12258	0.00179274	0.00453425	protein_coding	htdZ	NE	intermediary metabolism and respiration
Rv1724c	39.9679	-0.685557	0.220257	-3.11254	0.00185488	0.00466768	protein_coding	NA	NE	conserved hypotheticals
Rv1727	13.8509	-1.36393	0.438489	-3.11052	0.00186756	0.00469662	protein_coding	NA	NE	conserved hypotheticals
Rv2116	64.5915	-0.593631	0.191892	-3.09357	0.00197762	0.00494839	protein_coding	lppK	NE	cell wall and cell processes
Rv3810	1216.1	-0.584861	0.190076	-3.07698	0.00209106	0.00521586	protein_coding	pirG	NE	cell wall and cell processes
Rv0566c	131.872	-0.541246	0.177078	-3.05654	0.00223906	0.00553302	protein_coding	NA	NE	conserved hypotheticals
Rv1686c	40.1994	-0.799931	0.262885	-3.0429	0.00234312	0.00576512	protein_coding	NA	NE	cell wall and cell processes
Rv1139c	87.5752	-0.572009	0.189132	-3.02439	0.00249134	0.00608842	protein_coding	NA	NE	cell wall and cell processes
Rv3860	81.9002	-0.52524	0.173738	-3.02317	0.00250145	0.00610564	protein_coding	NA	NE	conserved hypotheticals
Rv0113	59.2239	-0.587279	0.194699	-3.01634	0.00255845	0.00621807	protein_coding	gmhA	NE	cell wall and cell processes
Rv3033	88.593	-0.739159	0.245537	-3.01038	0.00260923	0.00632565	protein_coding	NA	NE	conserved hypotheticals
Rv0064A	44.3041	-0.604687	0.201672	-2.99836	0.00271432	0.006541	protein_coding	vapB1	NE	virulence, detoxification, adaptation
Rv1365c	72.484	-0.501192	0.167478	-2.99259	0.00276625	0.00664602	protein_coding	rsfA	NE	information pathways
Rv0123	44.8955	-0.793547	0.265349	-2.99058	0.00278447	0.0066777	protein_coding	NA	NE	conserved hypotheticals
Rv1688	15.8986	-0.979629	0.32963	-2.9719	0.00295959	0.00705516	protein_coding	mpg	NE	information pathways
Rv3270	2398.57	-0.508122	0.172761	-2.94119	0.00326958	0.00772474	protein_coding	ctpC	NE	cell wall and cell processes
Rv1113	15.9243	-0.923293	0.31428	-2.9378	0.00330546	0.00780027	protein_coding	vapB32	NE	virulence, detoxification, adaptation
Rv0904c	58.6811	-0.515333	0.176036	-2.92742	0.00341783	0.00804634	protein_coding	accD3	NE	lipid metabolism
Rv2670c	24.7413	-0.690221	0.237894	-2.90139	0.00371516	0.00870003	protein_coding	NA	NE	conserved hypotheticals
Rv1372	159.929	-0.539597	0.186676	-2.89054	0.00384575	0.0089689	protein_coding	NA	NE	conserved hypotheticals
Rv3621c	31.9148	-0.678064	0.237668	-2.85299	0.00433105	0.00998374	protein_coding	PPE65	NE	PE/PPE
Rv3291c	28.1053	-0.66585	0.234709	-2.83692	0.00455507	0.0104351	protein_coding	lrpA	NE	regulatory proteins
Rv3473c	82.8809	-0.539849	0.190369	-2.8358	0.00457105	0.0104628	protein_coding	bpoA	NE	virulence, detoxification, adaptation
Rv3374	13.3817	-0.893237	0.315393	-2.83214	0.00462376	0.0105606	pseudogene	NA	NE	lipid metabolism
Rv3905c	25.5007	-0.6574	0.234367	-2.805	0.00503159	0.0114135	protein_coding	esxF	NE	cell wall and cell processes
Rv3315c	28.7481	-0.675295	0.244327	-2.7639	0.00571155	0.0127597	protein_coding	cdd	NE	intermediary metabolism and respiration
Rv1745c	15.4125	-0.778926	0.285745	-2.72595	0.00641174	0.0140867	protein_coding	idi	NE	intermediary metabolism and respiration
Rv1928c	41.7004	-0.60789	0.223	-2.72597	0.00641131	0.0140867	protein_coding	NA	NE	intermediary metabolism and respiration
Rv0581	37.4831	-0.663591	0.24707	-2.68585	0.00723465	0.0156078	protein_coding	vapB26	NE	virulence, detoxification, adaptation
Rv0212c	39.9422	-0.513684	0.19321	-2.65868	0.0078448	0.0167994	protein_coding	nadR	NE	regulatory proteins
Rv2026c	35.3677	-0.535167	0.205256	-2.60732	0.00912541	0.0192723	protein_coding	NA	NE	virulence, detoxification, adaptation
Rv2636	39.6585	-0.573691	0.226496	-2.53289	0.0113125	0.023407	protein_coding	NA	NE	conserved hypotheticals
Rv2250c	13.232	-0.893848	0.355246	-2.51614	0.0118649	0.024423	protein_coding	NA	NE	regulatory proteins
Rv3445c	28.1092	-0.623509	0.248434	-2.50975	0.0120815	0.0248304	protein_coding	esxU	NE	cell wall and cell processes
Rv0077c	35.4138	-0.509391	0.203005	-2.50925	0.0120987	0.0248529	protein_coding	NA	NE	intermediary metabolism and respiration
Rv1921c	14.3889	-0.836833	0.337437	-2.47997	0.0131394	0.0268057	protein_coding	lppF	NE	cell wall and cell processes
Rv1744c	11.8843	-0.885525	0.358459	-2.47037	0.0134974	0.0274009	protein_coding	NA	NE	cell wall and cell processes
Rv1671	25.6366	-0.615047	0.25048	-2.45547	0.01407	0.0284473	protein_coding	NA	NE	cell wall and cell processes
Rv2385	20.7874	-0.641748	0.262633	-2.44352	0.0145448	0.0292734	protein_coding	mbtJ	NE	lipid metabolism
Rv2303c	75.286	-0.535624	0.222916	-2.40281	0.0162696	0.0323038	protein_coding	NA	NE	virulence, detoxification, adaptation
Rv2071c	27.8015	-0.549661	0.230475	-2.3849	0.0170836	0.0338022	protein_coding	cobM	NE	intermediary metabolism and respiration
Rv2806	6.43137	-1.11471	0.46873	-2.37814	0.0174002	0.0343772	protein_coding	NA	NE	cell wall and cell processes
Rv3349c	34.6847	-0.554169	0.233818	-2.37009	0.0177838	0.0350309	protein_coding	NA	NE	insertion seqs and phages
Rv0306	23.6339	-0.723384	0.305522	-2.3677	0.017899	0.0352229	protein_coding	NA	NE	intermediary metabolism and respiration
Rv1081c	35.1246	-0.518287	0.219691	-2.35916	0.0183162	0.0358843	protein_coding	NA	NE	cell wall and cell processes
Rv3143	22.1345	-0.57204	0.245024	-2.33463	0.0195629	0.0380644	protein_coding	NA	NE	regulatory proteins
Rv1554	3.63765	-1.48315	0.635546	-2.33366	0.0196134	0.0381442	protein_coding	frdC	NE	intermediary metabolism and respiration
Rv0098	38.4136	-0.503613	0.22511	-2.23719	0.0252741	0.0481648	protein_coding	fcoT	NE	lipid metabolism
Rv2632c	275.514	-1.31977	0.136794	-9.64786	5.01898e-22	1.02465e-20	protein_coding	NA	Uncertain	conserved hypotheticals
Rv2376c	236.434	-1.33761	0.178365	-7.49928	6.41708e-14	6.51694e-13	protein_coding	cfp2	Uncertain	cell wall and cell processes
Rv2520c	59.3395	-1.28296	0.182472	-7.03099	2.05069e-12	1.79031e-11	protein_coding	NA	Uncertain	cell wall and cell processes
Rv2412	364.427	-0.772878	0.121187	-6.37755	1.79942e-10	1.2884e-09	protein_coding	rpsT	Uncertain	information pathways
Rv1893	246.754	-0.594299	0.159348	-3.72958	0.000191803	0.000592371	protein_coding	NA	Uncertain	conserved hypotheticals
Rv0156	53.9958	-0.559781	0.171282	-3.26819	0.00108237	0.00287261	protein_coding	pntAb	Uncertain	intermediary metabolism and respiration
Rv2526	99.4122	-0.545873	0.170303	-3.20531	0.00134918	0.00350821	protein_coding	vapB17	Uncertain	virulence, detoxification, adaptation
Rv2401A	21.976	-0.760157	0.260419	-2.91897	0.00351188	0.00825313	protein_coding	NA	Uncertain	cell wall and cell processes
Rv2541	51.6157	-0.567711	0.207787	-2.73218	0.00629163	0.0138764	protein_coding	NA	Uncertain	conserved hypotheticals

## Sheet: Table S3b
Table S3- DEG analysis of MT103 vs MT103ΔhbhA. (b) Genes that are upregulated upon HbhA deletion (log2fc>0.5 & padj<0.05).
Gene Number	baseMean	log2FoldChange	lfcSE	stat	pvalue	padj	gene_biotype	gene_name	Essentiality	Functional
Rv1223	2754.47	1.81023	0.108246	16.7233	8.86742e-63	1.96118e-60	protein_coding	htrA	ES	intermediary metabolism and respiration
Rv1338	238.976	1.52282	0.126942	11.9962	3.72066e-33	1.89897e-31	protein_coding	murI	ES	cell wall and cell processes
Rv3051c	12295.4	1.13374	0.0983134	11.5319	9.11231e-31	4.03068e-29	protein_coding	nrdE	ES	information pathways
Rv2839c	4288.61	1.1204	0.100123	11.1902	4.55178e-29	1.58019e-27	protein_coding	infB	ES	information pathways
Rv2172c	682.905	1.13983	0.102596	11.1098	1.12415e-28	3.76071e-27	protein_coding	NA	ES	conserved hypotheticals
Rv3609c	375.258	0.993487	0.0916834	10.8361	2.32245e-27	7.11207e-26	protein_coding	folE	ES	intermediary metabolism and respiration
Rv1299	988.268	0.984843	0.0913653	10.7792	4.31717e-27	1.31196e-25	protein_coding	prfA	ES	information pathways
Rv3582c	2162.41	1.22493	0.114443	10.7034	9.81129e-27	2.91483e-25	protein_coding	ispD	ES	intermediary metabolism and respiration
Rv3596c	9764.46	0.628508	0.0606509	10.3627	3.66423e-25	9.66046e-24	protein_coding	clpC1	ES	intermediary metabolism and respiration
Rv0382c	238.885	1.60381	0.155412	10.3197	5.73866e-25	1.47391e-23	protein_coding	pyrE	ES	intermediary metabolism and respiration
Rv0283	8181.88	1.03535	0.101198	10.231	1.44077e-24	3.63019e-23	protein_coding	eccB3	ES	cell wall and cell processes
Rv0006	3146.07	0.767836	0.0788636	9.73625	2.11196e-22	4.59438e-21	protein_coding	gyrA	ES	information pathways
Rv3247c	132.199	1.48628	0.153322	9.69384	3.20259e-22	6.74578e-21	protein_coding	tmk	ES	intermediary metabolism and respiration
Rv0284	19179	0.920973	0.097281	9.46715	2.87595e-21	5.61234e-20	protein_coding	eccC3	ES	cell wall and cell processes
Rv0005	3965.63	0.956064	0.10611	9.01011	2.05844e-19	3.53218e-18	protein_coding	gyrB	ES	information pathways
Rv3581c	547.759	1.21998	0.139475	8.74697	2.19165e-18	3.48998e-17	protein_coding	ispF	ES	intermediary metabolism and respiration
Rv1605	204.344	1.14509	0.13169	8.69536	3.45738e-18	5.44025e-17	protein_coding	hisF	ES	intermediary metabolism and respiration
Rv0526	376.618	0.999069	0.118453	8.4343	3.33197e-17	4.77143e-16	protein_coding	NA	ES	intermediary metabolism and respiration
Rv1297	10221.4	1.07053	0.127047	8.42625	3.56924e-17	5.07469e-16	protein_coding	rho	ES	information pathways
Rv0527	442.136	1.00606	0.121222	8.29932	1.04711e-16	1.44241e-15	protein_coding	ccdA	ES	intermediary metabolism and respiration
Rv0286	10905.1	0.714945	0.0866837	8.24775	1.6141e-16	2.20059e-15	protein_coding	PPE4	ES	PE/PPE
Rv1603	296.756	0.93671	0.113813	8.23028	1.86773e-16	2.52906e-15	protein_coding	hisA	ES	intermediary metabolism and respiration
Rv3580c	602.131	0.984894	0.122294	8.05346	8.04846e-16	1.03358e-14	protein_coding	cysS1	ES	information pathways
Rv0512	653.112	1.15914	0.144094	8.04435	8.67009e-16	1.09922e-14	protein_coding	hemB	ES	intermediary metabolism and respiration
Rv0290	9174.58	0.908985	0.113505	8.00831	1.16299e-15	1.45137e-14	protein_coding	eccD3	ES	cell wall and cell processes
Rv0282	21314.4	0.715755	0.0910444	7.8616	3.7925e-15	4.40173e-14	protein_coding	eccA3	ES	cell wall and cell processes
Rv3248c	3391.85	1.05561	0.134881	7.82624	5.02688e-15	5.78382e-14	protein_coding	sahH	ES	intermediary metabolism and respiration
Rv2783c	4742.63	0.835431	0.106929	7.81298	5.58524e-15	6.38932e-14	protein_coding	gpsI	ES	information pathways
Rv0351	7664.98	1.86841	0.239682	7.79539	6.42105e-15	7.28268e-14	protein_coding	grpE	ES	virulence, detoxification, adaptation
Rv2555c	3113.36	0.63313	0.0821455	7.70743	1.28378e-14	1.41572e-13	protein_coding	alaS	ES	information pathways
Rv0528	658.072	1.00727	0.132866	7.58111	3.42621e-14	3.60839e-13	protein_coding	NA	ES	cell wall and cell processes
Rv1596	1596.28	1.07493	0.141871	7.57683	3.54095e-14	3.7194e-13	protein_coding	nadC	ES	intermediary metabolism and respiration
Rv0291	7791.4	0.917815	0.12399	7.40235	1.33799e-13	1.32501e-12	protein_coding	mycP3	ES	intermediary metabolism and respiration
Rv3244c	939.589	0.723706	0.0989445	7.31426	2.58796e-13	2.50673e-12	protein_coding	lpqB	ES	cell wall and cell processes
Rv1392	1508.45	0.812243	0.111441	7.28857	3.13256e-13	3.00499e-12	protein_coding	metK	ES	intermediary metabolism and respiration
Rv0289	13271.4	0.650266	0.09228	7.04667	1.83256e-12	1.61761e-11	protein_coding	espG3	ES	cell wall and cell processes
Rv3423c	373.564	0.96052	0.143232	6.70604	1.99981e-11	1.58591e-10	protein_coding	alr	ES	intermediary metabolism and respiration
Rv0015c	833.347	0.607141	0.0913605	6.64556	3.02075e-11	2.34417e-10	protein_coding	pknA	ES	regulatory proteins
Rv1832	4414.52	1.05406	0.15925	6.61894	3.61782e-11	2.78042e-10	protein_coding	gcvB	ES	intermediary metabolism and respiration
Rv0982	1165.29	0.734705	0.113257	6.48707	8.75205e-11	6.53694e-10	protein_coding	mprB	ES	regulatory proteins
Rv2540c	1128.7	0.615349	0.098649	6.23776	4.43874e-10	2.99502e-09	protein_coding	aroF	ES	intermediary metabolism and respiration
Rv0350	17226.4	1.49528	0.247982	6.02981	1.64153e-09	1.05063e-08	protein_coding	dnaK	ES	virulence, detoxification, adaptation
Rv0510	1622.51	0.782127	0.129969	6.01778	1.76827e-09	1.12452e-08	protein_coding	hemC	ES	intermediary metabolism and respiration
Rv2465c	368.8	0.986415	0.16413	6.00997	1.85562e-09	1.17444e-08	protein_coding	rpiB	ES	intermediary metabolism and respiration
Rv2580c	513.331	0.590637	0.10017	5.89637	3.7158e-09	2.25154e-08	protein_coding	hisS	ES	information pathways
Rv2109c	716.222	0.586882	0.0998776	5.87601	4.20264e-09	2.5273e-08	protein_coding	prcA	ES	intermediary metabolism and respiration
Rv1462	735.746	0.669619	0.11412	5.86765	4.42002e-09	2.65002e-08	protein_coding	NA	ES	conserved hypotheticals
Rv2711	1683.64	0.747968	0.127641	5.85995	4.63008e-09	2.75934e-08	protein_coding	ideR	ES	regulatory proteins
Rv1464	584.419	0.598314	0.105228	5.6859	1.30128e-08	7.37947e-08	protein_coding	csd	ES	intermediary metabolism and respiration
Rv2017	197.812	1.32829	0.233664	5.68462	1.31103e-08	7.42417e-08	protein_coding	NA	ES	regulatory proteins
Rv1643	2230.59	0.680777	0.123065	5.53184	3.1689e-08	1.71405e-07	protein_coding	rplT	ES	information pathways
Rv0667	14743.3	0.761207	0.138039	5.51443	3.49912e-08	1.88754e-07	protein_coding	rpoB	ES	information pathways
Rv0529	520.636	0.663766	0.124563	5.32876	9.8884e-08	5.02114e-07	protein_coding	ccsA	ES	intermediary metabolism and respiration
Rv3341	676.25	0.842029	0.162144	5.19311	2.0681e-07	1.00896e-06	protein_coding	metA	ES	intermediary metabolism and respiration
Rv1461	2338.39	0.61311	0.118588	5.17008	2.33988e-07	1.13184e-06	protein_coding	NA	ES	conserved hypotheticals
Rv2110c	815.95	0.530133	0.102726	5.16063	2.46118e-07	1.18333e-06	protein_coding	prcB	ES	intermediary metabolism and respiration
Rv3206c	1345.89	0.851811	0.166354	5.12047	3.0477e-07	1.44267e-06	protein_coding	moeB1	ES	intermediary metabolism and respiration
Rv1602	171.379	0.827328	0.161965	5.10808	3.25441e-07	1.53323e-06	protein_coding	hisH	ES	intermediary metabolism and respiration
Rv1606	78.4098	1.06045	0.207696	5.10577	3.29458e-07	1.54849e-06	protein_coding	hisI	ES	intermediary metabolism and respiration
Rv2539c	241.83	0.636559	0.125578	5.06903	3.99846e-07	1.8661e-06	protein_coding	aroK	ES	intermediary metabolism and respiration
Rv2554c	174.889	0.727453	0.143577	5.06663	4.04918e-07	1.88756e-06	protein_coding	NA	ES	conserved hypotheticals
Rv1475c	2411.68	0.564577	0.111462	5.06519	4.07986e-07	1.89964e-06	protein_coding	acn	ES	intermediary metabolism and respiration
Rv2538c	269.19	0.578942	0.114505	5.05602	4.28099e-07	1.97691e-06	protein_coding	aroB	ES	intermediary metabolism and respiration
Rv1481	492.226	0.519156	0.103068	5.03702	4.72841e-07	2.16117e-06	protein_coding	NA	ES	cell wall and cell processes
Rv0292	2262.65	0.69292	0.137586	5.03629	4.74653e-07	2.16553e-06	protein_coding	eccE3	ES	cell wall and cell processes
Rv0668	8523.6	0.643986	0.12827	5.02057	5.15187e-07	2.33861e-06	protein_coding	rpoC	ES	information pathways
Rv0285	1423.65	0.543938	0.110276	4.93252	8.11759e-07	3.60269e-06	protein_coding	PE5	ES	PE/PPE
Rv1465	138.863	0.653726	0.132598	4.93015	8.21678e-07	3.6386e-06	protein_coding	NA	ES	intermediary metabolism and respiration
Rv1595	4618.17	0.76288	0.155008	4.92156	8.58576e-07	3.79355e-06	protein_coding	nadB	ES	intermediary metabolism and respiration
Rv3052c	3097.97	0.762834	0.155205	4.915	8.87844e-07	3.91418e-06	protein_coding	nrdI	ES	information pathways
Rv1601	339.65	0.788612	0.179429	4.39511	1.10716e-05	4.3043e-05	protein_coding	hisB	ES	intermediary metabolism and respiration
Rv3625c	57.7842	0.806126	0.18861	4.27404	1.91963e-05	7.18237e-05	protein_coding	mesJ	ES	cell wall and cell processes
Rv1599	941.763	0.596473	0.14891	4.0056	6.18607e-05	0.000209589	protein_coding	hisD	ES	intermediary metabolism and respiration
Rv2225	201.157	0.586461	0.158135	3.70861	0.000208403	0.000636724	protein_coding	panB	ES	intermediary metabolism and respiration
Rv1600	546.845	0.570934	0.155651	3.66804	0.000244417	0.000735468	protein_coding	hisC1	ES	intermediary metabolism and respiration
Rv2537c	102.917	0.523422	0.143566	3.64586	0.000266501	0.000795906	protein_coding	aroD	ES	intermediary metabolism and respiration
Rv0542c	199.005	0.506948	0.146505	3.46028	0.000539616	0.00151603	protein_coding	menE	ES	intermediary metabolism and respiration
Rv2444c	5570.18	1.13846	0.09177	12.4056	2.43624e-35	1.4056e-33	protein_coding	rne	ESD	information pathways
Rv2051c	2011.99	1.67515	0.138201	12.1211	8.16741e-34	4.27822e-32	protein_coding	ppm1	ESD	cell wall and cell processes
Rv3608c	291.114	1.28885	0.141177	9.12933	6.89251e-20	1.22496e-18	protein_coding	folP1	ESD	intermediary metabolism and respiration
Rv2516c	418.028	2.07947	0.249505	8.3344	7.7894e-17	1.08425e-15	protein_coding	NA	ESD	conserved hypotheticals
Rv3603c	191.911	0.553907	0.148499	3.73003	0.000191458	0.000591766	protein_coding	NA	ESD	conserved hypotheticals
Rv0191	322.261	1.74104	0.137317	12.679	7.7342e-37	4.88728e-35	protein_coding	NA	GA	cell wall and cell processes
Rv0655	4640.75	0.79414	0.0695153	11.424	3.17386e-30	1.27628e-28	protein_coding	mkl	GA	cell wall and cell processes
Rv1196	3842.4	1.87588	0.170413	11.0078	3.50268e-28	1.15241e-26	protein_coding	PPE18	GA	PE/PPE
Rv1073	1792.2	2.0003	0.183656	10.8916	1.2645e-27	3.99523e-26	protein_coding	NA	GA	conserved hypotheticals
Rv1195	3179.86	2.11922	0.206929	10.2413	1.29503e-24	3.28378e-23	protein_coding	PE13	GA	PE/PPE
Rv3286c	164.391	1.25333	0.123557	10.1437	3.53461e-24	8.68597e-23	protein_coding	sigF	GA	information pathways
Rv3252c	413.385	1.91178	0.19163	9.97641	1.93337e-23	4.55428e-22	protein_coding	alkB	GA	lipid metabolism
Rv3408	145.14	1.62835	0.168732	9.65049	4.89204e-22	1.00388e-20	protein_coding	vapC47	GA	virulence, detoxification, adaptation
Rv2617c	130.55	1.77938	0.185755	9.57917	9.78305e-22	1.96699e-20	protein_coding	NA	GA	cell wall and cell processes
Rv2053c	518.267	1.92127	0.20075	9.57043	1.06467e-21	2.11923e-20	protein_coding	fxsA	GA	cell wall and cell processes
Rv1337	413.413	0.917962	0.106925	8.58507	9.07819e-18	1.3794e-16	protein_coding	NA	GA	cell wall and cell processes
Rv1198	2621.86	1.10121	0.128445	8.57342	1.00458e-17	1.51487e-16	protein_coding	esxL	GA	cell wall and cell processes
Rv1996	8516.63	1.86504	0.220345	8.46418	2.57951e-17	3.76156e-16	protein_coding	NA	GA	virulence, detoxification, adaptation
Rv0931c	4188.06	0.667462	0.0794916	8.39664	4.59422e-17	6.48567e-16	protein_coding	pknD	GA	regulatory proteins
Rv0190	289.712	1.40182	0.169978	8.24708	1.62316e-16	2.2054e-15	protein_coding	NA	GA	conserved hypotheticals
Rv3054c	264.855	3.06232	0.383812	7.97869	1.47898e-15	1.82286e-14	protein_coding	NA	GA	conserved hypotheticals
Rv1995	39.1422	1.91917	0.243111	7.89423	2.92123e-15	3.43648e-14	protein_coding	NA	GA	conserved hypotheticals
Rv3407	162.801	1.094	0.141265	7.74427	9.613e-15	1.07498e-13	protein_coding	vapB47	GA	virulence, detoxification, adaptation
Rv3287c	219.759	1.52906	0.198077	7.71951	1.16774e-14	1.29492e-13	protein_coding	rsbW	GA	information pathways
Rv1043c	234.36	1.39079	0.183676	7.57198	3.67569e-14	3.85077e-13	protein_coding	NA	GA	conserved hypotheticals
Rv0819	308.461	1.07725	0.143229	7.52114	5.43002e-14	5.57137e-13	protein_coding	mshD	GA	intermediary metabolism and respiration
Rv1634	374.147	0.847148	0.113933	7.43553	1.04151e-13	1.04439e-12	protein_coding	NA	GA	cell wall and cell processes
Rv0657c	36.4219	1.60262	0.215714	7.42939	1.09102e-13	1.09129e-12	protein_coding	vapB6	GA	virulence, detoxification, adaptation
Rv3242c	62.1127	1.24942	0.168431	7.418	1.18903e-13	1.18339e-12	protein_coding	NA	GA	conserved hypotheticals
Rv3486	60.6302	1.18385	0.160713	7.3662	1.75555e-13	1.71716e-12	protein_coding	NA	GA	conserved hypotheticals
Rv1197	2470.9	1.28183	0.176806	7.24992	4.17026e-13	3.94342e-12	protein_coding	esxK	GA	cell wall and cell processes
Rv3288c	332.451	1.51199	0.2096	7.21372	5.44439e-13	5.09979e-12	protein_coding	usfY	GA	conserved hypotheticals
Rv0656c	26.114	1.7606	0.254304	6.92322	4.41486e-12	3.73948e-11	protein_coding	vapC6	GA	virulence, detoxification, adaptation
Rv0818	497.254	0.802927	0.116126	6.91426	4.70325e-12	3.97529e-11	protein_coding	NA	GA	regulatory proteins
Rv1336	587.726	0.88915	0.130734	6.80119	1.03756e-11	8.46419e-11	protein_coding	cysM	GA	intermediary metabolism and respiration
Rv2209	111.076	1.0001	0.147396	6.78513	1.15979e-11	9.42274e-11	protein_coding	NA	GA	cell wall and cell processes
Rv0820	222.014	0.711028	0.109671	6.48327	8.97586e-11	6.67905e-10	protein_coding	phoT	GA	cell wall and cell processes
Rv3785	176.23	0.769852	0.128004	6.01429	1.80675e-09	1.14716e-08	protein_coding	NA	GA	conserved hypotheticals
Rv1386	283.079	1.05545	0.176292	5.98697	2.13787e-09	1.34666e-08	protein_coding	PE15	GA	PE/PPE
Rv3289c	181.939	2.05511	0.35892	5.7258	1.02947e-08	5.9224e-08	protein_coding	NA	GA	cell wall and cell processes
Rv3727	49.4876	1.01737	0.179298	5.67419	1.39349e-08	7.86875e-08	protein_coding	NA	GA	intermediary metabolism and respiration
Rv3882c	578.811	0.587463	0.109087	5.38529	7.23276e-08	3.73458e-07	protein_coding	eccE1	GA	cell wall and cell processes
Rv0981	339.521	0.675267	0.143954	4.69085	2.72068e-06	1.14735e-05	protein_coding	mprA	GA	regulatory proteins
Rv3784	157.496	0.581245	0.127317	4.56533	4.98712e-06	2.03003e-05	protein_coding	NA	GA	intermediary metabolism and respiration
Rv2704	146.6	0.606771	0.138317	4.3868	1.15029e-05	4.4676e-05	protein_coding	NA	GA	conserved hypotheticals
Rv0878c	96.8617	0.607126	0.140099	4.33355	1.46724e-05	5.58956e-05	protein_coding	PPE13	GA	PE/PPE
Rv3243c	165.938	0.526264	0.121762	4.32207	1.54573e-05	5.86611e-05	protein_coding	NA	GA	conserved hypotheticals
Rv1644	1050.5	0.855283	0.198478	4.30921	1.6384e-05	6.20597e-05	protein_coding	tsnR	GA	information pathways
Rv1958c	6.84218	2.05245	0.483456	4.24536	2.18239e-05	8.1273e-05	protein_coding	NA	GA	conserved hypotheticals
Rv0654	1228.39	0.911437	0.215333	4.23269	2.30915e-05	8.55935e-05	protein_coding	NA	GA	intermediary metabolism and respiration
Rv0478	123.234	0.718296	0.171822	4.18046	2.90919e-05	0.000105864	protein_coding	deoC	GA	intermediary metabolism and respiration
Rv3439c	127.585	0.620236	0.149893	4.13787	3.50544e-05	0.000125496	protein_coding	NA	GA	conserved hypotheticals
Rv2675c	294.013	0.519593	0.125756	4.13174	3.60025e-05	0.000128774	protein_coding	NA	GA	conserved hypotheticals
Rv3740c	79.8269	0.640757	0.156183	4.10259	4.08546e-05	0.000144957	protein_coding	NA	GA	lipid metabolism
Rv1875	332.533	0.644597	0.158437	4.06847	4.73232e-05	0.000164393	protein_coding	NA	GA	conserved hypotheticals
Rv1811	136.589	0.508448	0.135555	3.75086	0.000176228	0.000548098	protein_coding	mgtC	GA	cell wall and cell processes
Rv1788	8.31759	1.50561	0.405835	3.70992	0.000207327	0.0006349	protein_coding	PE18	GA	PE/PPE
Rv2058c	1009.65	1.15305	0.311428	3.70245	0.000213527	0.000649886	protein_coding	rpmB2	GA	information pathways
Rv2019	33.9964	1.01416	0.279938	3.6228	0.000291426	0.000861936	protein_coding	NA	GA	conserved hypotheticals
Rv2055c	752.979	0.82606	0.246455	3.35177	0.000802954	0.00218643	protein_coding	rpsR2	GA	information pathways
Rv1835c	163.386	0.594302	0.180773	3.28756	0.00101061	0.00269654	protein_coding	NA	GA	conserved hypotheticals
Rv2707	997.634	0.629666	0.199638	3.15404	0.00161024	0.00412243	protein_coding	NA	GA	conserved hypotheticals
Rv3513c	11.5302	1.42694	0.452806	3.15132	0.00162533	0.00415481	protein_coding	fadD18	GA	lipid metabolism
Rv2057c	255.07	1.57703	0.514019	3.06805	0.00215461	0.00534758	protein_coding	rpmG1	GA	information pathways
Rv3098c	74.2736	0.552238	0.180056	3.06703	0.00216195	0.00536243	protein_coding	NA	GA	conserved hypotheticals
Rv3741c	32.8705	0.67086	0.224045	2.99431	0.00275063	0.00661648	protein_coding	NA	GA	intermediary metabolism and respiration
Rv0470A	27.7138	0.691196	0.247806	2.78927	0.00528273	0.0119018	protein_coding	NA	GA	conserved hypotheticals
Rv2056c	614.174	0.924137	0.335657	2.75322	0.00590127	0.0131099	protein_coding	rpsN2	GA	information pathways
Rv0980c	16.3308	0.74911	0.284048	2.63727	0.00835767	0.017821	protein_coding	PE_PGRS18	GA	PE/PPE
Rv3290c	2759.84	0.977805	0.372729	2.62337	0.00870646	0.0184757	protein_coding	lat	GA	intermediary metabolism and respiration
Rv1959c	26.2795	0.548048	0.217652	2.518	0.0118023	0.0243067	protein_coding	parE1	GA	virulence, detoxification, adaptation
Rv0978c	4.09267	1.36159	0.561905	2.42317	0.0153859	0.0307023	protein_coding	PE_PGRS17	GA	PE/PPE
Rv2774c	5.73713	1.3363	0.553544	2.41407	0.0157752	0.0314163	protein_coding	NA	GA	conserved hypotheticals
Rv1224	606.522	2.77752	0.143558	19.3477	2.13165e-83	7.71462e-81	protein_coding	tatB	GD	cell wall and cell processes
Rv2364c	262.304	1.88633	0.125193	15.0674	2.65514e-51	4.06542e-49	protein_coding	era	GD	intermediary metabolism and respiration
Rv2988c	1736.27	3.53063	0.239991	14.7115	5.43886e-49	7.46625e-47	protein_coding	leuC	GD	intermediary metabolism and respiration
Rv2987c	666.718	3.2533	0.237633	13.6904	1.15833e-42	1.15283e-40	protein_coding	leuD	GD	intermediary metabolism and respiration
Rv0383c	1739.54	1.32776	0.101918	13.0277	8.51529e-39	6.39611e-37	protein_coding	NA	GD	cell wall and cell processes
Rv3211	5368.27	1.19821	0.112994	10.6042	2.84898e-26	7.98718e-25	protein_coding	rhlE	GD	information pathways
Rv2373c	1127.27	1.57361	0.151277	10.4022	2.42261e-25	6.51651e-24	protein_coding	dnaJ2	GD	virulence, detoxification, adaptation
Rv3212	1307.16	1.43063	0.142104	10.0675	7.69262e-24	1.85602e-22	protein_coding	NA	GD	conserved hypotheticals
Rv1286	1277.77	2.08607	0.211878	9.84562	7.15943e-23	1.62867e-21	protein_coding	NA	GD	intermediary metabolism and respiration
Rv2650c	160.525	1.4193	0.144356	9.83196	8.20064e-23	1.84445e-21	protein_coding	NA	GD	insertion seqs and phages
Rv1577c	197.765	1.70556	0.189857	8.9834	2.62524e-19	4.42842e-18	protein_coding	NA	GD	insertion seqs and phages
Rv1576c	352.677	1.66277	0.193517	8.59237	8.51952e-18	1.30951e-16	protein_coding	NA	GD	insertion seqs and phages
Rv3606c	223.726	1.18542	0.145897	8.12502	4.47287e-16	5.83819e-15	protein_coding	folK	GD	intermediary metabolism and respiration
Rv1300	770.726	0.585263	0.0749799	7.8056	5.92169e-15	6.7548e-14	protein_coding	hemK	GD	intermediary metabolism and respiration
Rv3490	857.927	0.774514	0.101223	7.65158	1.98532e-14	2.14189e-13	protein_coding	otsA	GD	virulence, detoxification, adaptation
Rv2827c	205.713	1.48673	0.197256	7.53705	4.80738e-14	4.9839e-13	protein_coding	NA	GD	conserved hypotheticals
Rv3607c	124.786	1.01065	0.137183	7.36719	1.7426e-13	1.7087e-12	protein_coding	folB	GD	intermediary metabolism and respiration
Rv3422c	246.088	1.102	0.158867	6.93664	4.01527e-12	3.41555e-11	protein_coding	NA	GD	conserved hypotheticals
Rv1301	314.579	0.718652	0.108326	6.63416	3.26362e-11	2.51792e-10	protein_coding	NA	GD	conserved hypotheticals
Rv2398c	149.598	1.10374	0.180674	6.10901	1.00252e-09	6.54265e-09	protein_coding	cysW	GD	cell wall and cell processes
Rv2399c	107.412	1.16847	0.193565	6.03658	1.57413e-09	1.00912e-08	protein_coding	cysT	GD	cell wall and cell processes
Rv0384c	6410.73	1.35154	0.227675	5.93628	2.9156e-09	1.80233e-08	protein_coding	clpB	GD	virulence, detoxification, adaptation
Rv0511	1716.61	0.635901	0.107899	5.89351	3.78069e-09	2.2839e-08	protein_coding	hemD	GD	intermediary metabolism and respiration
Rv1797	1687.23	0.535686	0.0933422	5.73895	9.52661e-09	5.52044e-08	protein_coding	eccE5	GD	cell wall and cell processes
Rv2727c	100.325	0.817614	0.14346	5.69923	1.2035e-08	6.87392e-08	protein_coding	miaA	GD	intermediary metabolism and respiration
Rv3455c	249.583	0.795748	0.139676	5.69709	1.21868e-08	6.94071e-08	protein_coding	truA	GD	information pathways
Rv3410c	366.566	0.670508	0.119879	5.59319	2.22938e-08	1.22754e-07	protein_coding	guaB3	GD	intermediary metabolism and respiration
Rv3245c	1829.66	0.592955	0.11021	5.38022	7.43931e-08	3.8313e-07	protein_coding	mtrB	GD	regulatory proteins
Rv0347	271.533	0.702049	0.13828	5.077	3.83443e-07	1.79165e-06	protein_coding	NA	GD	cell wall and cell processes
Rv2397c	172.526	0.824085	0.169773	4.85405	1.20968e-06	5.27461e-06	protein_coding	cysA1	GD	cell wall and cell processes
Rv2651c	107.754	0.80365	0.20782	3.86704	0.000110164	0.000357136	protein_coding	NA	GD	insertion seqs and phages
Rv3583c	6693.01	0.508987	0.135545	3.75511	0.000173263	0.000540563	protein_coding	NA	GD	regulatory proteins
Rv2386c	22.0454	1.00956	0.275827	3.66011	0.000252104	0.000755173	protein_coding	mbtI	GD	lipid metabolism
Rv2392	520.16	0.533059	0.16864	3.16092	0.0015727	0.00403669	protein_coding	cysH	GD	intermediary metabolism and respiration
Rv1735a	63.6608	4.58829	0.471976	9.72145	2.44274e-22	5.22652e-21	protein_coding	NA	NA	NA
RVnc0012	71.4195	1.6818	0.194758	8.63533	5.8556e-18	9.07048e-17	ncRNA	mcr10	NA	NA
Rv3128c	41.8154	3.91146	0.525865	7.43815	1.02107e-13	1.02648e-12	pseudogene	NA	NA	NA
Rv2256a	58.8947	1.28156	0.174354	7.35035	1.97695e-13	1.92898e-12	protein_coding	NA	NA	NA
Rv3324A	36.3529	1.46937	0.278712	5.27201	1.3494e-07	6.71497e-07	pseudogene	NA	NA	NA
RVnc0036	1231.98	1.4824	0.319938	4.63341	3.59684e-06	1.49937e-05	ncRNA	MTS1338	NA	NA
RVnc0008	34.2206	0.912475	0.203213	4.49023	7.11453e-06	2.84653e-05	ncRNA	F6	NA	NA
Rv1887a	115.728	0.570011	0.130088	4.38174	1.17736e-05	4.5594e-05	pseudogene	NA	NA	NA
Rv2427A	8.89674	1.599	0.388831	4.11234	3.91669e-05	0.000139342	pseudogene	oxyR'	NA	NA
Rv2099c	7.25701	1.37144	0.493178	2.78081	0.00542228	0.0121749	pseudogene	PE21	NA	NA
Rvnt45	2.98066	2.23366	0.920792	2.4258	0.0152747	0.030511	tRNA	serU	NA	NA
Rv0280	13259.1	2.9471	0.110529	26.6635	1.24789e-156	2.48392e-153	protein_coding	PPE3	NE	PE/PPE
Rv2990c	2122.79	2.4836	0.10445	23.7778	5.66762e-125	7.52093e-122	protein_coding	NA	NE	conserved hypotheticals
Rv0970	581.462	3.81485	0.181038	21.0721	1.43397e-98	1.14173e-95	protein_coding	NA	NE	cell wall and cell processes
Rv1361c	776.099	3.1479	0.151368	20.7963	4.67534e-96	3.10209e-93	protein_coding	PPE19	NE	PE/PPE
Rv2989	519.531	3.94696	0.192326	20.5222	1.36308e-93	7.752e-91	protein_coding	NA	NE	regulatory proteins
Rv1582c	279.242	4.15662	0.205787	20.1987	1.00487e-90	5.00049e-88	protein_coding	NA	NE	insertion seqs and phages
Rv0848	331.468	3.36614	0.170083	19.7911	3.55068e-87	1.57058e-84	protein_coding	cysK2	NE	intermediary metabolism and respiration
Rv0969	3601.09	3.66556	0.186441	19.6607	4.68557e-86	1.86533e-83	protein_coding	ctpV	NE	cell wall and cell processes
Rv2963	333.691	3.13019	0.165602	18.9019	1.09916e-79	3.64645e-77	protein_coding	NA	NE	cell wall and cell processes
Rv0968	684.948	3.74214	0.201371	18.5833	4.38463e-77	1.34271e-74	protein_coding	NA	NE	conserved hypotheticals
Rv2641	310.106	2.77484	0.158572	17.4989	1.4599e-68	4.15133e-66	protein_coding	cadI	NE	conserved hypotheticals
Rv3249c	814.081	2.13817	0.123433	17.3226	3.17936e-67	8.43802e-65	protein_coding	NA	NE	regulatory proteins
Rv1579c	120.404	3.01498	0.178094	16.9291	2.74344e-64	6.82603e-62	protein_coding	NA	NE	insertion seqs and phages
Rv2742c	174.324	2.66346	0.158214	16.8345	1.36298e-63	3.19177e-61	protein_coding	NA	NE	conserved hypotheticals
Rv2007c	5829.84	3.79725	0.228222	16.6384	3.67152e-62	7.6928e-60	protein_coding	fdxA	NE	intermediary metabolism and respiration
Rv1288	158.214	2.26422	0.144437	15.6762	2.20115e-55	3.80991e-53	protein_coding	NA	NE	conserved hypotheticals
Rv3406	364.797	3.09595	0.202293	15.3043	7.15577e-53	1.18696e-50	protein_coding	NA	NE	intermediary metabolism and respiration
Rv2366c	520.518	1.79762	0.11748	15.3015	7.46956e-53	1.18945e-50	protein_coding	NA	NE	cell wall and cell processes
Rv2619c	188.629	2.23514	0.149307	14.97	1.15276e-50	1.69968e-48	protein_coding	NA	NE	conserved hypotheticals
Rv2621c	250.645	2.96587	0.20061	14.7842	1.85192e-49	2.63304e-47	protein_coding	NA	NE	regulatory proteins
Rv0589	471.984	1.61635	0.110559	14.6198	2.09906e-48	2.78545e-46	protein_coding	mce2A	NE	virulence, detoxification, adaptation
Rv1997	6293.35	3.56644	0.247381	14.4168	4.05651e-47	5.20935e-45	protein_coding	ctpF	NE	cell wall and cell processes
Rv1581c	72.7278	4.2624	0.297593	14.3229	1.57357e-46	1.89829e-44	protein_coding	NA	NE	insertion seqs and phages
Rv0849	196.98	3.28777	0.229531	14.3239	1.55195e-46	1.89829e-44	protein_coding	NA	NE	cell wall and cell processes
Rv0839	302.46	2.495	0.175677	14.2022	8.87844e-46	1.03956e-43	protein_coding	NA	NE	conserved hypotheticals
Rv1733c	3045.58	3.13633	0.223831	14.0121	1.31545e-44	1.49623e-42	protein_coding	NA	NE	cell wall and cell processes
Rv3127	12337.9	3.01088	0.215853	13.9487	3.20211e-44	3.541e-42	protein_coding	NA	NE	conserved hypotheticals
Rv2642	134.595	2.27411	0.165574	13.7347	6.28874e-43	6.76634e-41	protein_coding	NA	NE	regulatory proteins
Rv2052c	993.607	2.4606	0.179286	13.7244	7.25001e-43	7.59534e-41	protein_coding	NA	NE	conserved hypotheticals
Rv1580c	78.4963	2.90543	0.21197	13.7068	9.2468e-43	9.43884e-41	protein_coding	NA	NE	insertion seqs and phages
Rv3567c	243.603	2.04828	0.150166	13.6401	2.31272e-42	2.2456e-40	protein_coding	hsaB	NE	intermediary metabolism and respiration
Rv2630	927.254	3.32883	0.244407	13.62	3.04448e-42	2.88573e-40	protein_coding	NA	NE	conserved hypotheticals
Rv1584c	49.8752	3.80249	0.280303	13.5656	6.40235e-42	5.92738e-40	protein_coding	NA	NE	insertion seqs and phages
Rv2942	1872.93	1.06823	0.0790451	13.5142	1.28967e-41	1.14093e-39	protein_coding	mmpL7	NE	cell wall and cell processes
Rv2662	58.5427	3.70112	0.274745	13.4711	2.31393e-41	2.00255e-39	protein_coding	NA	NE	conserved hypotheticals
Rv2627c	8849.56	3.33662	0.250524	13.3186	1.80573e-40	1.52949e-38	protein_coding	NA	NE	conserved hypotheticals
Rv2003c	949.597	3.30777	0.251956	13.1284	2.26469e-39	1.87827e-37	protein_coding	NA	NE	conserved hypotheticals
Rv3542c	230.785	1.72025	0.131376	13.0941	3.56087e-39	2.89303e-37	protein_coding	NA	NE	conserved hypotheticals
Rv0790c	585.88	2.67638	0.204745	13.0718	4.77162e-39	3.79916e-37	protein_coding	NA	NE	conserved hypotheticals
Rv3529c	214.821	2.26926	0.173652	13.0679	5.02598e-39	3.92322e-37	protein_coding	NA	NE	conserved hypotheticals
Rv0570	4532.51	3.11599	0.238483	13.0659	5.15652e-39	3.94771e-37	protein_coding	nrdZ	NE	information pathways
Rv3061c	481.205	2.18814	0.168443	12.9904	1.38663e-38	9.90818e-37	protein_coding	fadE22	NE	lipid metabolism
Rv2912c	373.804	2.7618	0.212917	12.9712	1.78104e-38	1.24392e-36	protein_coding	NA	NE	regulatory proteins
Rv3543c	349.242	1.72313	0.133403	12.9167	3.62244e-38	2.48637e-36	protein_coding	fadE29	NE	lipid metabolism
Rv0789c	312.12	2.9516	0.230104	12.8272	1.15388e-37	7.65598e-36	protein_coding	NA	NE	conserved hypotheticals
Rv3132c	4980.35	3.07927	0.240893	12.7827	2.04819e-37	1.33669e-35	protein_coding	devS	NE	regulatory proteins
Rv3383c	128.27	2.31623	0.181553	12.7579	2.81752e-37	1.80912e-35	protein_coding	idsB	NE	lipid metabolism
Rv1583c	79.582	3.04307	0.240139	12.6721	8.44136e-37	5.25079e-35	protein_coding	NA	NE	insertion seqs and phages
Rv2826c	132.366	2.5239	0.199401	12.6574	1.01782e-36	6.23378e-35	protein_coding	NA	NE	conserved hypotheticals
Rv0847	391.084	2.68138	0.214935	12.4753	1.01763e-35	5.95765e-34	protein_coding	lpqS	NE	cell wall and cell processes
Rv2028c	1328.3	4.92182	0.396886	12.4011	2.57764e-35	1.46594e-33	protein_coding	NA	NE	virulence, detoxification, adaptation
Rv2643	205.186	1.95985	0.159215	12.3095	8.05549e-35	4.51675e-33	protein_coding	arsC	NE	cell wall and cell processes
Rv3050c	978.053	1.31358	0.107133	12.2612	1.46355e-34	7.98136e-33	protein_coding	NA	NE	regulatory proteins
Rv2620c	60.3219	3.29165	0.271515	12.1233	7.9522e-34	4.22103e-32	protein_coding	NA	NE	cell wall and cell processes
Rv2631	387.211	2.8771	0.240295	11.9732	4.90923e-33	2.47388e-31	protein_coding	NA	NE	conserved hypotheticals
Rv2629	8059.39	2.60274	0.218744	11.8986	1.20374e-32	5.91617e-31	protein_coding	NA	NE	conserved hypotheticals
Rv2663	128.963	2.15037	0.180721	11.8989	1.19971e-32	5.91617e-31	protein_coding	NA	NE	conserved hypotheticals
Rv0249c	988.32	1.50667	0.127214	11.8436	2.32252e-32	1.12755e-30	protein_coding	NA	NE	intermediary metabolism and respiration
Rv0989c	207.604	1.681	0.142443	11.8012	3.84824e-32	1.84576e-30	protein_coding	grcC2	NE	intermediary metabolism and respiration
Rv2625c	5519.62	3.83419	0.325273	11.7876	4.52172e-32	2.11776e-30	protein_coding	NA	NE	cell wall and cell processes
Rv2029c	2131.98	4.88626	0.414997	11.7742	5.30164e-32	2.45417e-30	protein_coding	pfkB	NE	intermediary metabolism and respiration
Rv1736c	6706.9	4.05417	0.345992	11.7175	1.03681e-31	4.74429e-30	protein_coding	narX	NE	intermediary metabolism and respiration
Rv1298	975.304	0.972121	0.0835529	11.6348	2.7426e-31	1.22678e-29	protein_coding	rpmE	NE	information pathways
Rv1604	317.618	1.32689	0.115172	11.5209	1.03505e-30	4.52808e-29	protein_coding	impA	NE	intermediary metabolism and respiration
Rv3659c	57.2319	2.42227	0.210347	11.5156	1.10099e-30	4.76418e-29	protein_coding	NA	NE	conserved hypotheticals
Rv1168c	1075.25	2.40489	0.2091	11.5012	1.30133e-30	5.57053e-29	protein_coding	PPE17	NE	PE/PPE
Rv0591	56.5664	2.79936	0.243834	11.4806	1.65118e-30	6.91932e-29	protein_coding	mce2C	NE	virulence, detoxification, adaptation
Rv1287	209.564	1.89757	0.16572	11.4504	2.33945e-30	9.60139e-29	protein_coding	NA	NE	conserved hypotheticals
Rv0764c	548.281	1.61686	0.141424	11.4328	2.86837e-30	1.1652e-28	protein_coding	cyp51	NE	intermediary metabolism and respiration
Rv2030c	42869.4	4.11773	0.360477	11.423	3.20964e-30	1.27776e-28	protein_coding	NA	NE	conserved hypotheticals
Rv0588	519.482	1.48925	0.130549	11.4076	3.83072e-30	1.49511e-28	protein_coding	NA	NE	virulence, detoxification, adaptation
Rv2964	170.741	2.27125	0.199248	11.3991	4.22588e-30	1.63332e-28	protein_coding	purU	NE	intermediary metabolism and respiration
Rv1813c	6537.95	3.73431	0.327638	11.3977	4.29433e-30	1.64382e-28	protein_coding	NA	NE	conserved hypotheticals
Rv0834c	2687.02	1.32839	0.116711	11.3819	5.1493e-30	1.95232e-28	protein_coding	PE_PGRS14	NE	PE/PPE
Rv2032	3879.06	2.61432	0.22978	11.3775	5.41192e-30	2.03254e-28	protein_coding	acg	NE	conserved hypotheticals
Rv0597c	509.641	1.22924	0.10854	11.3252	9.84465e-30	3.62885e-28	protein_coding	NA	NE	conserved hypotheticals
Rv3569c	766.304	1.96028	0.173218	11.3169	1.08291e-29	3.95509e-28	protein_coding	hsaD	NE	intermediary metabolism and respiration
Rv0302	172.616	2.1025	0.186456	11.2761	1.72173e-29	6.17496e-28	protein_coding	NA	NE	regulatory proteins
Rv1737c	4718.44	3.59218	0.319922	11.2283	2.96045e-29	1.05228e-27	protein_coding	narK2	NE	cell wall and cell processes
Rv2626c	12821.2	3.64736	0.325943	11.1902	4.55493e-29	1.58019e-27	protein_coding	hrp1	NE	conserved hypotheticals
Rv3250c	101.01	2.10084	0.1887	11.1332	8.64264e-29	2.91579e-27	protein_coding	rubB	NE	intermediary metabolism and respiration
Rv2918c	303.75	1.20934	0.109587	11.0354	2.57909e-28	8.55612e-27	protein_coding	glnD	NE	intermediary metabolism and respiration
Rv2622	49.267	2.11015	0.193505	10.9049	1.09188e-27	3.50546e-26	protein_coding	NA	NE	intermediary metabolism and respiration
Rv2553c	821.569	1.01966	0.0939677	10.8512	1.96766e-27	6.07228e-26	protein_coding	NA	NE	cell wall and cell processes
Rv3160c	160.401	1.72452	0.160285	10.7591	5.36856e-27	1.61911e-25	protein_coding	NA	NE	regulatory proteins
Rv3540c	145.485	1.49366	0.139576	10.7014	1.00231e-26	2.95569e-25	protein_coding	ltp2	NE	lipid metabolism
Rv3429	208.419	1.88731	0.176618	10.6858	1.18581e-26	3.4711e-25	protein_coding	PPE59	NE	PE/PPE
Rv0846c	184.425	2.00344	0.187732	10.6718	1.37901e-26	4.00717e-25	protein_coding	NA	NE	intermediary metabolism and respiration
Rv1597	264.149	1.12427	0.105422	10.6645	1.49246e-26	4.30544e-25	protein_coding	NA	NE	conserved hypotheticals
Rv2837c	753.341	1.19572	0.112218	10.6553	1.64655e-26	4.71576e-25	protein_coding	NA	NE	conserved hypotheticals
Rv2372c	445.31	1.43851	0.135198	10.6401	1.93975e-26	5.4767e-25	protein_coding	NA	NE	conserved hypotheticals
Rv3161c	340.902	1.61051	0.152144	10.5854	3.48147e-26	9.69212e-25	protein_coding	NA	NE	intermediary metabolism and respiration
Rv3660c	121.781	2.77192	0.265	10.4601	1.31757e-25	3.64253e-24	protein_coding	NA	NE	virulence, detoxification, adaptation
Rv0241c	686.886	0.959287	0.0917889	10.451	1.4497e-25	3.95291e-24	protein_coding	htdX	NE	intermediary metabolism and respiration
Rv0762c	191.809	1.28266	0.123012	10.4271	1.86527e-25	5.05144e-24	protein_coding	NA	NE	conserved hypotheticals
Rv3871	2108.33	0.683239	0.0660418	10.3456	4.38336e-25	1.14804e-23	protein_coding	eccCb1	NE	cell wall and cell processes
Rv3134c	8881.26	3.27054	0.316207	10.343	4.5019e-25	1.17138e-23	protein_coding	NA	NE	virulence, detoxification, adaptation
Rv3533c	177.588	2.52872	0.244537	10.3409	4.60393e-25	1.19014e-23	protein_coding	PPE62	NE	PE/PPE
Rv3568c	622.494	1.57391	0.152958	10.2899	7.82954e-25	1.99804e-23	protein_coding	hsaC	NE	intermediary metabolism and respiration
Rv0242c	1156.19	1.12047	0.109604	10.2229	1.56625e-24	3.92155e-23	protein_coding	fabG4	NE	lipid metabolism
Rv2623	20124.7	3.11953	0.305349	10.2163	1.67641e-24	4.17112e-23	protein_coding	TB31.7	NE	virulence, detoxification, adaptation
Rv0569	5669.5	2.58235	0.254562	10.1443	3.51359e-24	8.68597e-23	protein_coding	NA	NE	conserved hypotheticals
Rv1738	19693.9	3.20872	0.318103	10.0871	6.30272e-24	1.53933e-22	protein_coding	NA	NE	conserved hypotheticals
Rv0791c	834.127	2.24345	0.222749	10.0716	7.37408e-24	1.79001e-22	protein_coding	NA	NE	conserved hypotheticals
Rv1870c	399.1	1.69015	0.168578	10.0259	1.17284e-23	2.81269e-22	protein_coding	NA	NE	conserved hypotheticals
Rv2515c	51.2265	2.17883	0.217841	10.0019	1.49468e-23	3.56307e-22	protein_coding	NA	NE	conserved hypotheticals
Rv2743c	1596.91	1.47697	0.147719	9.99851	1.54704e-23	3.66594e-22	protein_coding	NA	NE	cell wall and cell processes
Rv2353c	48.3722	3.5159	0.354344	9.92229	3.33028e-23	7.66349e-22	protein_coding	PPE39	NE	PE/PPE
Rv0984	1210.36	1.1331	0.114883	9.86308	6.01736e-23	1.37673e-21	protein_coding	moaB2	NE	intermediary metabolism and respiration
Rv3133c	4749.99	3.29413	0.33491	9.83587	7.88844e-23	1.78431e-21	protein_coding	devR	NE	regulatory proteins
Rv2004c	6403.54	3.27849	0.335338	9.77666	1.41816e-22	3.10204e-21	protein_coding	NA	NE	conserved hypotheticals
Rv2838c	613.947	1.24224	0.127662	9.73069	2.23082e-22	4.82658e-21	protein_coding	rbfA	NE	information pathways
Rv3130c	36437.8	2.3948	0.246275	9.72408	2.38041e-22	5.12238e-21	protein_coding	tgs1	NE	lipid metabolism
Rv3017c	80.3113	1.88954	0.194523	9.71371	2.63568e-22	5.5812e-21	protein_coding	esxQ	NE	cell wall and cell processes
Rv0142	410.089	1.33055	0.137491	9.67736	3.76294e-22	7.84308e-21	protein_coding	NA	NE	conserved hypotheticals
Rv0303	188.102	1.61151	0.167384	9.62763	6.11201e-22	1.24142e-20	protein_coding	NA	NE	intermediary metabolism and respiration
Rv0486	974.427	0.997811	0.104041	9.59052	8.76408e-22	1.77106e-20	protein_coding	mshA	NE	intermediary metabolism and respiration
Rv1585c	262.642	2.33537	0.243951	9.57309	1.03754e-21	2.07561e-20	protein_coding	NA	NE	insertion seqs and phages
Rv2940c	7767.84	0.755039	0.0794792	9.49983	2.10241e-21	4.16255e-20	protein_coding	mas	NE	lipid metabolism
Rv3049c	1242.85	1.3722	0.146544	9.36377	7.69432e-21	1.47265e-19	protein_coding	NA	NE	intermediary metabolism and respiration
Rv0574c	529.203	2.02573	0.216434	9.35956	8.0067e-21	1.5251e-19	protein_coding	NA	NE	conserved hypotheticals
Rv3595c	209.998	1.10978	0.118876	9.33565	1.00374e-20	1.89378e-19	protein_coding	PE_PGRS59	NE	PE/PPE
Rv1167c	292.633	1.36529	0.146864	9.29633	1.45376e-20	2.7044e-19	protein_coding	NA	NE	regulatory proteins
Rv3322c	376.968	1.36709	0.147705	9.25555	2.13123e-20	3.90987e-19	protein_coding	NA	NE	intermediary metabolism and respiration
Rv2744c	3475.35	1.50936	0.164642	9.16754	4.8394e-20	8.67822e-19	protein_coding	35kd_ag	NE	conserved hypotheticals
Rv3131	25825.5	1.93331	0.211084	9.15899	5.23874e-20	9.35221e-19	protein_coding	NA	NE	conserved hypotheticals
Rv3018c	53.3556	1.93865	0.212443	9.12549	7.14117e-20	1.26351e-18	protein_coding	PPE46	NE	PE/PPE
Rv0983	1812.61	1.32117	0.144964	9.11377	7.9565e-20	1.40154e-18	protein_coding	pepD	NE	intermediary metabolism and respiration
Rv2031c	42661.5	3.37373	0.372184	9.06469	1.24955e-19	2.19139e-18	protein_coding	hspX	NE	virulence, detoxification, adaptation
Rv0770	212.036	1.176	0.129998	9.04627	1.47929e-19	2.57164e-18	protein_coding	NA	NE	intermediary metabolism and respiration
Rv0243	3542.93	0.855527	0.0949412	9.01112	2.0396e-19	3.515e-18	protein_coding	fadA2	NE	lipid metabolism
Rv0248c	1673.33	0.93936	0.104769	8.966	3.07465e-19	5.16464e-18	protein_coding	NA	NE	intermediary metabolism and respiration
Rv0240	56.9442	1.79102	0.199848	8.96193	3.19035e-19	5.33646e-18	protein_coding	vapC24	NE	virulence, detoxification, adaptation
Rv1396c	611.119	1.6114	0.18034	8.93537	4.05813e-19	6.73143e-18	protein_coding	PE_PGRS25	NE	PE/PPE
Rv2624c	1414.8	3.0397	0.340891	8.91691	4.79482e-19	7.9204e-18	protein_coding	NA	NE	virulence, detoxification, adaptation
Rv0186A	829.456	2.92441	0.330864	8.83871	9.68336e-19	1.5864e-17	protein_coding	mymT	NE	NA
Rv2059	735.743	1.19733	0.136597	8.76548	1.8598e-18	3.02199e-17	protein_coding	NA	NE	conserved hypotheticals
Rv3555c	89.6672	1.71129	0.195265	8.7639	1.88604e-18	3.05216e-17	protein_coding	NA	NE	conserved hypotheticals
Rv0694	488.515	1.54156	0.177202	8.69946	3.33467e-18	5.26799e-17	protein_coding	NA	NE	intermediary metabolism and respiration
Rv1798	915.508	0.993025	0.114304	8.68757	3.70285e-18	5.80357e-17	protein_coding	eccA5	NE	cell wall and cell processes
Rv2367c	306.655	1.19621	0.138203	8.65546	4.90918e-18	7.6641e-17	protein_coding	NA	NE	conserved hypotheticals
Rv3141	495.663	0.846007	0.0978054	8.6499	5.15444e-18	8.01556e-17	protein_coding	fadB4	NE	lipid metabolism
Rv2379c	278.65	1.13379	0.132052	8.58594	9.00954e-18	1.37421e-16	protein_coding	mbtF	NE	lipid metabolism
Rv3556c	384.432	0.889134	0.103617	8.58098	9.40642e-18	1.42384e-16	protein_coding	fadA6	NE	lipid metabolism
Rv0106	1212.26	1.25337	0.146625	8.5481	1.25129e-17	1.86568e-16	protein_coding	NA	NE	conserved hypotheticals
Rv2878c	378.19	1.24346	0.146074	8.51256	1.70129e-17	2.50845e-16	protein_coding	mpt53	NE	cell wall and cell processes
Rv0658c	94.3187	1.41839	0.16732	8.47711	2.30854e-17	3.37879e-16	protein_coding	NA	NE	cell wall and cell processes
Rv3538	212.923	1.70196	0.201542	8.44471	3.04792e-17	4.3963e-16	protein_coding	NA	NE	intermediary metabolism and respiration
Rv3324c	271.968	1.49067	0.176898	8.42671	3.5552e-17	5.07285e-16	protein_coding	moaC3	NE	intermediary metabolism and respiration
Rv2365c	50.4029	1.74593	0.207739	8.40441	4.30018e-17	6.09217e-16	protein_coding	NA	NE	conserved hypotheticals
Rv1474c	168.242	1.01593	0.121279	8.37677	5.4398e-17	7.65224e-16	protein_coding	NA	NE	regulatory proteins
Rv0840c	51.4417	1.79336	0.21525	8.33153	7.98054e-17	1.10699e-15	protein_coding	pip	NE	intermediary metabolism and respiration
Rv0593	30.1767	2.19073	0.263667	8.30869	9.67636e-17	1.33756e-15	protein_coding	lprL	NE	cell wall and cell processes
Rv3220c	787.391	0.802776	0.0968394	8.28976	1.13477e-16	1.55776e-15	protein_coding	NA	NE	regulatory proteins
Rv1161	9208.84	0.731204	0.0890461	8.21152	2.1841e-16	2.93747e-15	protein_coding	narG	NE	intermediary metabolism and respiration
Rv1578c	89.6484	1.74683	0.212919	8.20421	2.32117e-16	3.09049e-15	protein_coding	NA	NE	insertion seqs and phages
Rv3870	4840.12	0.580258	0.0712373	8.14543	3.77921e-16	4.94903e-15	protein_coding	eccCa1	NE	cell wall and cell processes
Rv1841c	366.851	1.02218	0.126109	8.10554	5.25103e-16	6.83149e-15	protein_coding	NA	NE	cell wall and cell processes
Rv0080	1855.15	3.13527	0.387577	8.0894	5.99589e-16	7.77512e-15	protein_coding	NA	NE	conserved hypotheticals
Rv3757c	143.491	1.04916	0.130707	8.02681	1.00044e-15	1.26036e-14	protein_coding	proW	NE	virulence, detoxification, adaptation
Rv0300	231.79	0.967329	0.120556	8.0239	1.02439e-15	1.28647e-14	protein_coding	vapB2	NE	virulence, detoxification, adaptation
Rv2248	310.757	1.09808	0.137304	7.99747	1.26998e-15	1.57994e-14	protein_coding	NA	NE	conserved hypotheticals
Rv3530c	241.21	1.69751	0.213231	7.96089	1.70806e-15	2.08582e-14	protein_coding	NA	NE	intermediary metabolism and respiration
Rv1072	7789.98	1.09304	0.137639	7.94134	2.00001e-15	2.42007e-14	protein_coding	NA	NE	cell wall and cell processes
Rv2640c	131.192	1.57962	0.199318	7.92511	2.2795e-15	2.74991e-14	protein_coding	NA	NE	regulatory proteins
Rv0353	524.297	1.43193	0.180861	7.91727	2.42782e-15	2.90245e-14	protein_coding	hspR	NE	virulence, detoxification, adaptation
Rv0381c	87.6641	1.49336	0.188655	7.91582	2.45631e-15	2.92771e-14	protein_coding	NA	NE	conserved hypotheticals
Rv3382c	84.3205	1.36265	0.172397	7.90413	2.69807e-15	3.19673e-14	protein_coding	NA	NE	cell wall and cell processes
Rv3323c	599.111	1.36978	0.173389	7.90003	2.78836e-15	3.2939e-14	protein_coding	moaX	NE	intermediary metabolism and respiration
Rv3544c	400.03	1.42526	0.18055	7.89401	2.92631e-15	3.43648e-14	protein_coding	fadE28	NE	lipid metabolism
Rv3419c	323.387	0.886814	0.112518	7.8815	3.23474e-15	3.7875e-14	protein_coding	gcp	NE	intermediary metabolism and respiration
Rv3531c	407.088	1.58965	0.20195	7.87151	3.50387e-15	4.07863e-14	protein_coding	NA	NE	conserved hypotheticals
Rv2628	6192.94	2.56808	0.32859	7.81545	5.47682e-15	6.28335e-14	protein_coding	NA	NE	conserved hypotheticals
Rv2005c	11702	2.8857	0.369963	7.79996	6.1926e-15	7.04364e-14	protein_coding	NA	NE	virulence, detoxification, adaptation
Rv0277c	146.145	1.31327	0.168992	7.77117	7.77649e-15	8.72062e-14	protein_coding	vapC25	NE	virulence, detoxification, adaptation
Rv0875c	179.183	0.966953	0.124944	7.73911	1.00113e-14	1.11638e-13	protein_coding	NA	NE	cell wall and cell processes
Rv1586c	625.587	1.91442	0.248096	7.71643	1.19635e-14	1.32296e-13	protein_coding	NA	NE	insertion seqs and phages
Rv2665	243.289	1.36476	0.177886	7.67208	1.69225e-14	1.84067e-13	protein_coding	NA	NE	conserved hypotheticals
Rv2326c	1841.71	0.550343	0.071854	7.65918	1.87125e-14	2.0243e-13	protein_coding	NA	NE	cell wall and cell processes
Rv0229c	222.877	0.848116	0.111092	7.63437	2.26933e-14	2.4351e-13	protein_coding	NA	NE	cell wall and cell processes
Rv0765c	264.115	1.33265	0.174734	7.62672	2.40796e-14	2.5769e-13	protein_coding	NA	NE	intermediary metabolism and respiration
Rv3848	591.347	1.07992	0.141614	7.62578	2.42568e-14	2.58891e-13	protein_coding	NA	NE	cell wall and cell processes
Rv2924c	100.483	1.1844	0.155729	7.60555	2.83687e-14	3.01968e-13	protein_coding	fpg	NE	information pathways
Rv2913c	835.4	1.884	0.248311	7.58728	3.26697e-14	3.45899e-13	protein_coding	NA	NE	intermediary metabolism and respiration
Rv3841	27595.1	1.17097	0.154371	7.58542	3.31413e-14	3.49962e-13	protein_coding	bfrB	NE	intermediary metabolism and respiration
Rv0352	3509.38	1.53366	0.203045	7.5533	4.2437e-14	4.42256e-13	protein_coding	dnaJ1	NE	virulence, detoxification, adaptation
Rv3297	85.1227	1.33079	0.176449	7.54203	4.62707e-14	4.8095e-13	protein_coding	nei	NE	information pathways
Rv2325c	717.525	0.747478	0.0992139	7.53401	4.92054e-14	5.08797e-13	protein_coding	NA	NE	conserved hypotheticals
Rv0592	36.3259	1.71154	0.227909	7.50974	5.92471e-14	6.06331e-13	protein_coding	mce2D	NE	virulence, detoxification, adaptation
Rv1174c	1759.38	0.565598	0.0753678	7.5045	6.16625e-14	6.29432e-13	protein_coding	TB8.4	NE	cell wall and cell processes
Rv0301	172.88	1.0958	0.146106	7.50001	6.38134e-14	6.49721e-13	protein_coding	vapC2	NE	virulence, detoxification, adaptation
Rv2848c	159.096	0.910445	0.122162	7.45278	9.13905e-14	9.23416e-13	protein_coding	cobB	NE	intermediary metabolism and respiration
Rv3518c	491.027	0.972219	0.130601	7.4442	9.75371e-14	9.83026e-13	protein_coding	cyp142	NE	intermediary metabolism and respiration
Rv1493	695.826	0.967554	0.130469	7.41597	1.20738e-13	1.19865e-12	protein_coding	mutB	NE	lipid metabolism
Rv2919c	283.199	1.00129	0.135301	7.40047	1.35706e-13	1.34056e-12	protein_coding	glnB	NE	regulatory proteins
Rv1627c	893.633	0.853164	0.116289	7.33661	2.19071e-13	2.13233e-12	protein_coding	NA	NE	lipid metabolism
Rv0864	478.218	0.761438	0.104124	7.31283	2.61573e-13	2.52748e-12	protein_coding	moaC2	NE	intermediary metabolism and respiration
Rv2602	137.986	1.00772	0.137809	7.3124	2.62411e-13	2.52944e-12	protein_coding	vapC41	NE	virulence, detoxification, adaptation
Rv0239	284.967	0.832573	0.114065	7.29909	2.89713e-13	2.78586e-12	protein_coding	vapB24	NE	virulence, detoxification, adaptation
Rv2849c	239.517	1.03363	0.141893	7.28455	3.22749e-13	3.08121e-12	protein_coding	cobO	NE	intermediary metabolism and respiration
Rv3641c	66.9559	1.42257	0.19587	7.26282	3.79106e-13	3.61058e-12	protein_coding	fic	NE	cell wall and cell processes
Rv0250c	2550.15	1.31636	0.181492	7.25302	4.07594e-13	3.86341e-12	protein_coding	NA	NE	conserved hypotheticals
Rv2836c	232.525	1.19652	0.165398	7.23418	4.68335e-13	4.40767e-12	protein_coding	dinF	NE	information pathways
Rv0587	554.567	0.920031	0.127455	7.21847	5.2575e-13	4.93635e-12	protein_coding	yrbE2A	NE	virulence, detoxification, adaptation
Rv3027c	62.5092	1.3099	0.182188	7.18983	6.48737e-13	6.06249e-12	protein_coding	NA	NE	intermediary metabolism and respiration
Rv1169c	445.014	2.50923	0.349652	7.17637	7.15882e-13	6.6587e-12	protein_coding	lipX	NE	PE/PPE
Rv2552c	142.546	1.51144	0.21109	7.16015	8.05863e-13	7.46079e-12	protein_coding	aroE	NE	intermediary metabolism and respiration
Rv2618	29.6036	1.93157	0.270539	7.1397	9.35359e-13	8.63959e-12	protein_coding	NA	NE	conserved hypotheticals
Rv2693c	267.868	1.14308	0.160287	7.13145	9.93149e-13	9.13101e-12	protein_coding	NA	NE	cell wall and cell processes
Rv0775	155.879	0.956203	0.134954	7.08537	1.38669e-12	1.26326e-11	protein_coding	NA	NE	conserved hypotheticals
Rv0488	18.7493	2.12384	0.299967	7.08024	1.4391e-12	1.30502e-11	protein_coding	NA	NE	cell wall and cell processes
Rv0690c	200.197	0.886518	0.125371	7.07116	1.53647e-12	1.38074e-11	protein_coding	NA	NE	conserved hypotheticals
Rv0578c	1164.36	0.733033	0.103703	7.0686	1.5651e-12	1.40015e-11	protein_coding	PE_PGRS7	NE	PE/PPE
Rv3728	135.301	1.46664	0.207687	7.06179	1.64369e-12	1.46716e-11	protein_coding	NA	NE	cell wall and cell processes
Rv1534	244.104	0.966384	0.136875	7.06036	1.66077e-12	1.47909e-11	protein_coding	NA	NE	regulatory proteins
Rv0299	307.068	0.801185	0.113514	7.058	1.68912e-12	1.50098e-11	protein_coding	NA	NE	conserved hypotheticals
Rv3553	144.022	1.25144	0.177351	7.05631	1.70984e-12	1.51601e-11	protein_coding	NA	NE	intermediary metabolism and respiration
Rv2047c	330.904	0.831446	0.117944	7.04948	1.79586e-12	1.58874e-11	protein_coding	NA	NE	conserved hypotheticals
Rv3916c	295.404	0.785838	0.111527	7.04615	1.8394e-12	1.62006e-11	protein_coding	NA	NE	conserved hypotheticals
Rv3343c	417.719	1.36457	0.19391	7.03711	1.96261e-12	1.72096e-11	protein_coding	PPE54	NE	PE/PPE
Rv1842c	384.692	1.01672	0.144561	7.03315	2.01924e-12	1.76673e-11	protein_coding	NA	NE	cell wall and cell processes
Rv0586	440.757	1.11736	0.15925	7.01638	2.27697e-12	1.97486e-11	protein_coding	mce2R	NE	regulatory proteins
Rv0693	674.598	1.41817	0.20221	7.01337	2.32648e-12	2.01342e-11	protein_coding	NA	NE	intermediary metabolism and respiration
Rv0328	108.315	0.986947	0.141189	6.99026	2.74369e-12	2.36934e-11	protein_coding	NA	NE	regulatory proteins
Rv3562	112.197	1.22017	0.174926	6.97539	3.05029e-12	2.6284e-11	protein_coding	fadE31	NE	lipid metabolism
Rv3564	80.7959	1.2522	0.179557	6.97385	3.08384e-12	2.65157e-11	protein_coding	fadE33	NE	lipid metabolism
Rv3205c	622.569	0.729896	0.104988	6.95217	3.59701e-12	3.0729e-11	protein_coding	NA	NE	conserved hypotheticals
Rv2790c	738.346	0.657764	0.0951666	6.91171	4.78848e-12	4.02171e-11	protein_coding	ltp1	NE	cell wall and cell processes
Rv2368c	495.155	0.893899	0.13037	6.85663	7.05025e-12	5.88407e-11	protein_coding	phoH1	NE	intermediary metabolism and respiration
Rv0571c	1282.08	1.43125	0.20875	6.85629	7.06713e-12	5.88582e-11	protein_coding	NA	NE	conserved hypotheticals
Rv3552	134.59	1.33784	0.195709	6.83585	8.15213e-12	6.74711e-11	protein_coding	NA	NE	intermediary metabolism and respiration
Rv2710	6957.96	1.24967	0.182905	6.83233	8.35476e-12	6.90048e-11	protein_coding	sigB	NE	information pathways
Rv1989c	140.418	0.908428	0.133257	6.81712	9.28852e-12	7.64e-11	protein_coding	NA	NE	conserved hypotheticals
Rv2009	239.842	1.04688	0.153708	6.8108	9.70541e-12	7.95005e-11	protein_coding	vapB15	NE	virulence, detoxification, adaptation
Rv1387	3522.86	1.03104	0.15168	6.79745	1.06485e-11	8.66903e-11	protein_coding	PPE20	NE	PE/PPE
Rv0939	772.233	0.643758	0.0951107	6.76851	1.30113e-11	1.05067e-10	protein_coding	NA	NE	intermediary metabolism and respiration
Rv3092c	299.977	1.14615	0.169365	6.76735	1.3116e-11	1.05698e-10	protein_coding	NA	NE	cell wall and cell processes
Rv3566c	187.354	1.01612	0.150598	6.74725	1.50678e-11	1.20937e-10	protein_coding	nat	NE	intermediary metabolism and respiration
Rv1890c	51.6747	1.4549	0.215912	6.73841	1.60125e-11	1.28261e-10	protein_coding	NA	NE	conserved hypotheticals
Rv3342	373.827	1.14576	0.170352	6.72582	1.74602e-11	1.39577e-10	protein_coding	NA	NE	intermediary metabolism and respiration
Rv2782c	678.857	1.02229	0.152168	6.71819	1.83992e-11	1.46494e-10	protein_coding	pepR	NE	intermediary metabolism and respiration
Rv0616A	157.868	0.783659	0.117043	6.69549	2.14955e-11	1.70127e-10	protein_coding	vapB29	NE	virulence, detoxification, adaptation
Rv1991A	56.118	1.17455	0.175468	6.69378	2.17484e-11	1.71787e-10	protein_coding	mazE6	NE	virulence, detoxification, adaptation
Rv2430c	684.613	1.09165	0.163189	6.6895	2.23932e-11	1.76529e-10	protein_coding	PPE41	NE	PE/PPE
Rv2850c	628.374	0.590076	0.0883916	6.6757	2.46049e-11	1.93581e-10	protein_coding	NA	NE	intermediary metabolism and respiration
Rv1243c	28.6564	1.84411	0.277291	6.65045	2.92202e-11	2.27643e-10	protein_coding	PE_PGRS23	NE	PE/PPE
Rv0343	225.445	0.861026	0.129468	6.65047	2.92157e-11	2.27643e-10	protein_coding	iniC	NE	cell wall and cell processes
Rv3612c	199.149	0.933693	0.140432	6.64872	2.95645e-11	2.29875e-10	protein_coding	NA	NE	conserved hypotheticals
Rv1334	236.001	0.961381	0.144807	6.63905	3.15702e-11	2.4404e-10	protein_coding	mec	NE	intermediary metabolism and respiration
Rv0135c	307.159	0.955653	0.144597	6.60908	3.86708e-11	2.95486e-10	protein_coding	NA	NE	regulatory proteins
Rv0792c	523.403	1.59616	0.241561	6.6077	3.90344e-11	2.97694e-10	protein_coding	NA	NE	regulatory proteins
Rv0079	3822.53	2.16817	0.329552	6.57916	4.73103e-11	3.60119e-10	protein_coding	NA	NE	conserved hypotheticals
Rv2655c	29.4458	1.90885	0.290304	6.57535	4.85382e-11	3.68761e-10	protein_coding	NA	NE	insertion seqs and phages
Rv1664	244.624	0.802174	0.12234	6.55692	5.49321e-11	4.14961e-10	protein_coding	pks9	NE	lipid metabolism
Rv3541c	50.1796	1.45556	0.222138	6.55249	5.65855e-11	4.26642e-10	protein_coding	NA	NE	conserved hypotheticals
Rv1178	1342.19	0.688032	0.105296	6.53424	6.3932e-11	4.80214e-10	protein_coding	NA	NE	intermediary metabolism and respiration
Rv1935c	28.3019	1.79015	0.274257	6.52728	6.69741e-11	5.02116e-10	protein_coding	echA13	NE	lipid metabolism
Rv3517	41.5252	1.48367	0.227757	6.51425	7.30536e-11	5.46666e-10	protein_coding	NA	NE	conserved hypotheticals
Rv3420c	130.003	0.883491	0.136237	6.48496	8.87571e-11	6.61689e-10	protein_coding	rimI	NE	information pathways
Rv0349	128.259	0.989124	0.152764	6.47483	9.49163e-11	7.01042e-10	protein_coding	NA	NE	conserved hypotheticals
Rv1812c	391.245	1.01485	0.157141	6.45818	1.05973e-10	7.78371e-10	protein_coding	NA	NE	intermediary metabolism and respiration
Rv2148c	196.47	0.797866	0.124063	6.43115	1.26642e-10	9.26768e-10	protein_coding	NA	NE	conserved hypotheticals
Rv1339	337.085	0.689848	0.107488	6.41792	1.38151e-10	1.00913e-09	protein_coding	NA	NE	conserved hypotheticals
Rv1080c	1623.97	0.833503	0.129892	6.4169	1.39076e-10	1.01403e-09	protein_coding	greA	NE	information pathways
Rv2745c	2115.88	1.3666	0.213057	6.41426	1.41504e-10	1.02985e-09	protein_coding	clgR	NE	regulatory proteins
Rv0659c	386.559	0.674357	0.105299	6.40419	1.51173e-10	1.09621e-09	protein_coding	mazF2	NE	virulence, detoxification, adaptation
Rv2452c	24.0158	2.34501	0.366225	6.40318	1.52177e-10	1.10149e-09	protein_coding	NA	NE	conserved hypotheticals
Rv1663	185.866	0.811336	0.127156	6.38065	1.76334e-10	1.26712e-09	protein_coding	pks17	NE	lipid metabolism
Rv2735c	96.824	0.936504	0.147085	6.36712	1.92616e-10	1.37667e-09	protein_coding	NA	NE	conserved hypotheticals
Rv2737c	1955.34	0.962159	0.151317	6.35857	2.03645e-10	1.45029e-09	protein_coding	recA	NE	information pathways
Rv3837c	938.59	1.20067	0.189547	6.33444	2.38203e-10	1.68435e-09	protein_coding	NA	NE	intermediary metabolism and respiration
Rv3296	483.296	0.829702	0.131311	6.31861	2.63932e-10	1.85428e-09	protein_coding	lhr	NE	information pathways
Rv0938	1028.17	0.697266	0.110743	6.29625	3.04939e-10	2.12231e-09	protein_coding	ligD	NE	information pathways
Rv3140	2590.64	1.36769	0.217339	6.29287	3.11646e-10	2.1652e-09	protein_coding	fadE23	NE	lipid metabolism
Rv1417	135.494	0.891719	0.141717	6.29226	3.12872e-10	2.16994e-09	protein_coding	NA	NE	cell wall and cell processes
Rv2686c	73.8739	1.16108	0.18494	6.27817	3.42575e-10	2.37181e-09	protein_coding	NA	NE	cell wall and cell processes
Rv1965	29.9878	1.56076	0.249041	6.2671	3.67846e-10	2.52482e-09	protein_coding	yrbE3B	NE	virulence, detoxification, adaptation
Rv3570c	1758.91	1.25307	0.199978	6.26605	3.70314e-10	2.53738e-09	protein_coding	hsaA	NE	intermediary metabolism and respiration
Rv1982c	104.791	1.15057	0.184109	6.24942	4.11993e-10	2.80846e-09	protein_coding	vapC36	NE	virulence, detoxification, adaptation
Rv2973c	78.0921	1.04814	0.168235	6.23023	4.65756e-10	3.13735e-09	protein_coding	recG	NE	information pathways
Rv1101c	390.448	0.606194	0.0975821	6.21214	5.22675e-10	3.50399e-09	protein_coding	NA	NE	cell wall and cell processes
Rv2877c	94.2867	1.26358	0.20413	6.19007	6.01371e-10	3.99676e-09	protein_coding	NA	NE	cell wall and cell processes
Rv2096c	293.096	0.600566	0.0970405	6.18882	6.06154e-10	4.02183e-09	protein_coding	pafB	NE	intermediary metabolism and respiration
Rv0771	92.1186	0.934924	0.151275	6.18028	6.39865e-10	4.23844e-09	protein_coding	NA	NE	intermediary metabolism and respiration
Rv2551c	36.4456	1.69012	0.273512	6.17933	6.43758e-10	4.25714e-09	protein_coding	NA	NE	conserved hypotheticals
Rv3557c	107.788	1.10763	0.179486	6.17116	6.77901e-10	4.47549e-09	protein_coding	NA	NE	regulatory proteins
Rv0653c	80.7599	1.22662	0.199007	6.1637	7.10639e-10	4.67612e-09	protein_coding	NA	NE	regulatory proteins
Rv2920c	181.613	1.01635	0.165039	6.15827	7.35458e-10	4.83145e-09	protein_coding	amt	NE	cell wall and cell processes
Rv0251c	6077.87	1.53384	0.250333	6.12721	8.94353e-10	5.85595e-09	protein_coding	hsp	NE	virulence, detoxification, adaptation
Rv1992c	608.982	0.97362	0.159393	6.10828	1.00708e-09	6.56165e-09	protein_coding	ctpG	NE	cell wall and cell processes
Rv3176c	87.5922	1.4628	0.24127	6.06293	1.33665e-09	8.63832e-09	protein_coding	mesT	NE	virulence, detoxification, adaptation
Rv0514	48.0172	1.43562	0.237584	6.04259	1.51661e-09	9.76961e-09	protein_coding	NA	NE	cell wall and cell processes
Rv3060c	422.341	1.08421	0.179557	6.03827	1.55774e-09	1.00183e-08	protein_coding	NA	NE	regulatory proteins
Rv0836c	40.0762	1.45639	0.241236	6.03721	1.56802e-09	1.00682e-08	protein_coding	NA	NE	conserved hypotheticals
Rv0487	389.094	0.66621	0.110814	6.01194	1.83314e-09	1.16206e-08	protein_coding	NA	NE	conserved hypotheticals
Rv1964	51.6891	1.27419	0.213057	5.98051	2.22445e-09	1.39898e-08	protein_coding	yrbE3A	NE	virulence, detoxification, adaptation
Rv3173c	326.993	0.759784	0.127054	5.98003	2.23096e-09	1.40086e-08	protein_coding	NA	NE	regulatory proteins
Rv3520c	932.918	0.544832	0.0912066	5.9736	2.32069e-09	1.45262e-08	protein_coding	NA	NE	intermediary metabolism and respiration
Rv3251c	123.169	2.30438	0.386518	5.96189	2.49331e-09	1.55578e-08	protein_coding	rubA	NE	intermediary metabolism and respiration
Rv1927	153.933	0.864185	0.145151	5.95371	2.62128e-09	1.63052e-08	protein_coding	NA	NE	conserved hypotheticals
Rv0573c	91.3013	1.64758	0.277022	5.94749	2.72282e-09	1.69104e-08	protein_coding	pncB2	NE	intermediary metabolism and respiration
Rv0513	239.046	1.09856	0.18484	5.94327	2.7939e-09	1.73248e-08	protein_coding	NA	NE	cell wall and cell processes
Rv2048c	4192.63	0.550245	0.0928126	5.92856	3.05598e-09	1.88326e-08	protein_coding	pks12	NE	lipid metabolism
Rv0973c	155.48	0.708253	0.119522	5.92572	3.10924e-09	1.91017e-08	protein_coding	accA2	NE	lipid metabolism
Rv1905c	157.553	0.896816	0.151506	5.91933	3.23255e-09	1.97981e-08	protein_coding	aao	NE	intermediary metabolism and respiration
Rv3424c	18.839	2.23109	0.379652	5.87667	4.18589e-09	2.52103e-08	protein_coding	NA	NE	conserved hypotheticals
Rv2092c	1357.2	0.847947	0.144413	5.87168	4.31392e-09	2.59031e-08	protein_coding	helY	NE	information pathways
Rv3272	634.288	0.786299	0.134043	5.866	4.46427e-09	2.67252e-08	protein_coding	NA	NE	conserved hypotheticals
Rv2897c	27.7442	1.36316	0.232543	5.86197	4.57401e-09	2.73001e-08	protein_coding	NA	NE	conserved hypotheticals
Rv3572	310.013	0.982283	0.168024	5.8461	5.03222e-09	2.99004e-08	protein_coding	NA	NE	conserved hypotheticals
Rv0692	172.744	1.17312	0.200922	5.83868	5.2616e-09	3.12167e-08	protein_coding	NA	NE	conserved hypotheticals
Rv3527	310.969	1.03895	0.178175	5.83108	5.5069e-09	3.25267e-08	protein_coding	NA	NE	conserved hypotheticals
Rv0081	121.434	1.57875	0.271109	5.82329	5.77015e-09	3.39305e-08	protein_coding	NA	NE	regulatory proteins
Rv1840c	78.0959	1.01169	0.174706	5.79081	7.00479e-09	4.10089e-08	protein_coding	PE_PGRS34	NE	PE/PPE
Rv1735c	19.2345	4.4016	0.763994	5.7613	8.34679e-09	4.86509e-08	protein_coding	NA	NE	cell wall and cell processes
Rv0238	412.557	0.812691	0.14109	5.76009	8.40705e-09	4.88591e-08	protein_coding	NA	NE	regulatory proteins
Rv3551	150.348	1.03916	0.180656	5.75219	8.80967e-09	5.11244e-08	protein_coding	NA	NE	intermediary metabolism and respiration
Rv3549c	355.62	1.13472	0.19805	5.72946	1.00752e-08	5.80452e-08	protein_coding	NA	NE	intermediary metabolism and respiration
Rv0752c	386.778	1.02877	0.179746	5.72346	1.04379e-08	5.98749e-08	protein_coding	fadE9	NE	lipid metabolism
Rv2974c	78.5366	0.91892	0.160839	5.7133	1.10809e-08	6.3472e-08	protein_coding	NA	NE	conserved hypotheticals
Rv1473	373.162	0.525137	0.0921686	5.69757	1.21525e-08	6.93108e-08	protein_coding	NA	NE	cell wall and cell processes
Rv3066	59.0964	0.986268	0.173148	5.69609	1.22583e-08	6.97146e-08	protein_coding	NA	NE	regulatory proteins
Rv1221	3676.63	1.23138	0.216353	5.69154	1.25902e-08	7.15e-08	protein_coding	sigE	NE	information pathways
Rv3539	69.0482	1.21088	0.214171	5.6538	1.56935e-08	8.82427e-08	protein_coding	PPE63	NE	PE/PPE
Rv3093c	280.756	1.26817	0.225698	5.61887	1.92212e-08	1.06722e-07	protein_coding	NA	NE	intermediary metabolism and respiration
Rv1895	189.715	0.897423	0.160046	5.60729	2.05522e-08	1.13636e-07	protein_coding	NA	NE	intermediary metabolism and respiration
Rv2450c	57.0288	1.05713	0.189673	5.57344	2.49764e-08	1.37146e-07	protein_coding	rpfE	NE	cell wall and cell processes
Rv3268	239.142	0.901871	0.161898	5.5706	2.53856e-08	1.39201e-07	protein_coding	NA	NE	conserved hypotheticals
Rv1937	129.94	0.91091	0.163588	5.56831	2.57227e-08	1.40662e-07	protein_coding	NA	NE	intermediary metabolism and respiration
Rv3163c	70.1924	1.0322	0.185423	5.56675	2.5953e-08	1.41533e-07	protein_coding	NA	NE	cell wall and cell processes
Rv1682	41.6346	1.07798	0.19441	5.54491	2.94113e-08	1.59954e-07	protein_coding	NA	NE	conserved hypotheticals
Rv0326	14.1063	2.04555	0.369152	5.54122	3.00374e-08	1.62914e-07	protein_coding	NA	NE	unknown
Rv2825c	148.393	0.747627	0.135908	5.50097	3.77714e-08	2.0238e-07	protein_coding	NA	NE	conserved hypotheticals
Rv2378c	65.0819	0.99917	0.182205	5.48376	4.1637e-08	2.22493e-07	protein_coding	mbtG	NE	lipid metabolism
Rv0640	2192.12	0.528065	0.0964485	5.4751	4.37265e-08	2.33032e-07	protein_coding	rplK	NE	information pathways
Rv0366c	31.3009	1.4032	0.257226	5.45512	4.89402e-08	2.59775e-07	protein_coding	NA	NE	conserved hypotheticals
Rv0598c	247.516	0.533174	0.0977788	5.45286	4.9567e-08	2.62402e-07	protein_coding	vapC27	NE	virulence, detoxification, adaptation
Rv0541c	140.63	0.782801	0.143721	5.44667	5.13222e-08	2.71333e-07	protein_coding	NA	NE	cell wall and cell processes
Rv3172c	75.4228	0.978452	0.179908	5.43864	5.36893e-08	2.83035e-07	protein_coding	NA	NE	conserved hypotheticals
Rv3758c	178.074	0.666652	0.122615	5.43694	5.42042e-08	2.85055e-07	protein_coding	proV	NE	virulence, detoxification, adaptation
Rv2008c	24.4394	1.48996	0.27502	5.41767	6.03812e-08	3.1587e-07	protein_coding	NA	NE	conserved hypotheticals
Rv1999c	13.695	2.0936	0.386508	5.41671	6.07072e-08	3.1716e-07	protein_coding	NA	NE	cell wall and cell processes
Rv2254c	11.7244	2.43006	0.449189	5.40989	6.30641e-08	3.2861e-07	protein_coding	NA	NE	cell wall and cell processes
Rv2885c	134.484	0.743903	0.137907	5.39426	6.88084e-08	3.56211e-07	protein_coding	NA	NE	insertion seqs and phages
Rv0247c	610.169	0.529177	0.098579	5.36805	7.95935e-08	4.08327e-07	protein_coding	NA	NE	intermediary metabolism and respiration
Rv2514c	17.1165	1.53523	0.286552	5.35759	8.43371e-08	4.3155e-07	protein_coding	NA	NE	conserved hypotheticals
Rv1966	41.0185	1.35368	0.252701	5.35686	8.46828e-08	4.32763e-07	protein_coding	mce3A	NE	virulence, detoxification, adaptation
Rv1324	837.772	0.614139	0.115101	5.33565	9.52025e-08	4.85277e-07	protein_coding	NA	NE	intermediary metabolism and respiration
Rv2789c	362.218	0.559428	0.104877	5.33412	9.60068e-08	4.88127e-07	protein_coding	fadE21	NE	lipid metabolism
Rv3201c	112.01	0.847274	0.159059	5.32678	9.99718e-08	5.06346e-07	protein_coding	NA	NE	information pathways
Rv2792c	468.229	0.536224	0.100695	5.32525	1.00815e-07	5.09965e-07	protein_coding	NA	NE	insertion seqs and phages
Rv0380c	43.7688	1.19916	0.226123	5.30312	1.13843e-07	5.71511e-07	protein_coding	NA	NE	intermediary metabolism and respiration
Rv3756c	110.725	0.929609	0.175468	5.29788	1.17154e-07	5.86655e-07	protein_coding	proZ	NE	virulence, detoxification, adaptation
Rv0960	89.8832	0.717555	0.135478	5.29649	1.18051e-07	5.90405e-07	protein_coding	vapC9	NE	virulence, detoxification, adaptation
Rv0515	27.5084	1.3727	0.259349	5.29288	1.20407e-07	6.00679e-07	protein_coding	NA	NE	insertion seqs and phages
Rv0768	453.641	0.71076	0.134883	5.26943	1.36845e-07	6.79279e-07	protein_coding	aldA	NE	intermediary metabolism and respiration
Rv1942c	88.962	0.816815	0.155506	5.25263	1.49943e-07	7.406e-07	protein_coding	mazF5	NE	virulence, detoxification, adaptation
Rv1333	336.505	0.642165	0.122526	5.24104	1.59675e-07	7.87692e-07	protein_coding	NA	NE	intermediary metabolism and respiration
Rv2851c	243.131	0.71113	0.135857	5.23439	1.65528e-07	8.15554e-07	protein_coding	NA	NE	intermediary metabolism and respiration
Rv3610c	1672.2	0.507846	0.0973057	5.21908	1.79819e-07	8.83775e-07	protein_coding	ftsH	NE	cell wall and cell processes
Rv0766c	237.468	0.733307	0.140898	5.2045	1.94515e-07	9.53651e-07	protein_coding	cyp123	NE	intermediary metabolism and respiration
Rv3159c	290.852	0.866889	0.166614	5.20298	1.96115e-07	9.59708e-07	protein_coding	PPE53	NE	PE/PPE
Rv3125c	39.9593	1.49728	0.28852	5.18953	2.1083e-07	1.02731e-06	protein_coding	PPE49	NE	PE/PPE
Rv0136	391.562	1.11619	0.215321	5.18384	2.17368e-07	1.05658e-06	protein_coding	cyp138	NE	intermediary metabolism and respiration
Rv3094c	396.715	1.24723	0.240653	5.18269	2.18709e-07	1.0618e-06	protein_coding	NA	NE	conserved hypotheticals
Rv3273	1572.32	0.519807	0.100678	5.16306	2.42939e-07	1.16946e-06	protein_coding	NA	NE	intermediary metabolism and respiration
Rv1494	102.267	0.650639	0.126275	5.15255	2.56966e-07	1.23251e-06	protein_coding	mazE4	NE	virulence, detoxification, adaptation
Rv0751c	244.555	0.851866	0.165374	5.15115	2.58901e-07	1.24029e-06	protein_coding	mmsB	NE	intermediary metabolism and respiration
Rv1720c	25.3736	1.29252	0.251367	5.14194	2.71916e-07	1.29796e-06	protein_coding	vapC12	NE	virulence, detoxification, adaptation
Rv2812	6.52326	2.979	0.579392	5.1416	2.72408e-07	1.29875e-06	protein_coding	NA	NE	insertion seqs and phages
Rv2011c	74.4049	1.42922	0.27866	5.12891	2.91428e-07	1.38611e-06	protein_coding	NA	NE	regulatory proteins
Rv3585	215.431	0.767407	0.150195	5.10941	3.23174e-07	1.52435e-06	protein_coding	radA	NE	information pathways
Rv1982A	230.099	0.710718	0.139096	5.10956	3.22914e-07	1.52435e-06	protein_coding	vapB36	NE	NA
Rv2784c	131.519	0.892802	0.176559	5.05667	4.26644e-07	1.97267e-06	protein_coding	lppU	NE	cell wall and cell processes
Rv2471	224.841	0.600073	0.118704	5.05521	4.29912e-07	1.98088e-06	protein_coding	aglA	NE	intermediary metabolism and respiration
Rv3463	608.537	1.16199	0.23011	5.04974	4.42416e-07	2.03144e-06	protein_coding	NA	NE	conserved hypotheticals
Rv2828c	57.9052	0.900314	0.178503	5.0437	4.56609e-07	2.09419e-06	protein_coding	NA	NE	conserved hypotheticals
Rv3156	1598.05	0.569951	0.113114	5.03874	4.68595e-07	2.14669e-06	protein_coding	nuoL	NE	intermediary metabolism and respiration
Rv3605c	177.706	0.918519	0.183059	5.0176	5.23214e-07	2.37234e-06	protein_coding	NA	NE	cell wall and cell processes
Rv3755c	478.602	0.535429	0.106934	5.00708	5.52623e-07	2.49999e-06	protein_coding	NA	NE	conserved hypotheticals
Rv2811	7.40563	3.13281	0.629681	4.97523	6.51691e-07	2.93482e-06	protein_coding	NA	NE	conserved hypotheticals
Rv1285	840.896	1.63322	0.328897	4.96575	6.84354e-07	3.06458e-06	protein_coding	cysD	NE	intermediary metabolism and respiration
Rv2639c	52.0794	0.970625	0.195457	4.96593	6.83717e-07	3.06458e-06	protein_coding	NA	NE	cell wall and cell processes
Rv1200	173.209	0.635655	0.128368	4.95181	7.35262e-07	3.28148e-06	protein_coding	NA	NE	cell wall and cell processes
Rv1084	118.965	0.868879	0.175596	4.94816	7.49178e-07	3.33984e-06	protein_coding	NA	NE	conserved hypotheticals
Rv1651c	532.01	0.51187	0.103958	4.9238	8.48799e-07	3.75452e-06	protein_coding	PE_PGRS30	NE	PE/PPE
Rv1934c	17.5689	1.34508	0.273947	4.91001	9.10739e-07	4.00625e-06	protein_coding	fadE17	NE	lipid metabolism
Rv0676c	1155.41	1.00135	0.203936	4.9101	9.1028e-07	4.00625e-06	protein_coding	mmpL5	NE	cell wall and cell processes
Rv0572c	650.261	1.66019	0.339022	4.89699	9.7317e-07	4.26673e-06	protein_coding	NA	NE	conserved hypotheticals
Rv1991c	54.7622	1.10399	0.225539	4.8949	9.8357e-07	4.30758e-06	protein_coding	mazF6	NE	virulence, detoxification, adaptation
Rv0605	216.078	0.523471	0.108395	4.8293	1.37014e-06	5.9224e-06	protein_coding	NA	NE	insertion seqs and phages
Rv0769	253.002	0.616574	0.128055	4.81491	1.47264e-06	6.35166e-06	protein_coding	NA	NE	intermediary metabolism and respiration
Rv0563	1295.99	1.02208	0.212619	4.8071	1.53138e-06	6.59073e-06	protein_coding	htpX	NE	virulence, detoxification, adaptation
Rv0897c	255.47	0.535281	0.111707	4.79183	1.65264e-06	7.09725e-06	protein_coding	NA	NE	intermediary metabolism and respiration
Rv1048c	107.972	0.952483	0.199436	4.77588	1.7892e-06	7.67545e-06	protein_coding	NA	NE	conserved hypotheticals
Rv1574	7.66167	2.24316	0.469801	4.77471	1.7997e-06	7.71215e-06	protein_coding	NA	NE	insertion seqs and phages
Rv0557	182.182	0.820851	0.172395	4.76146	1.92201e-06	8.21862e-06	protein_coding	mgtA	NE	lipid metabolism
Rv3534c	740.199	0.967932	0.203807	4.74926	2.04163e-06	8.72076e-06	protein_coding	hsaF	NE	intermediary metabolism and respiration
Rv0594	86.9533	0.707366	0.149368	4.73572	2.18278e-06	9.30371e-06	protein_coding	mce2F	NE	virulence, detoxification, adaptation
Rv3202c	172.959	0.714707	0.150931	4.73532	2.18715e-06	9.31233e-06	protein_coding	NA	NE	information pathways
Rv3563	64.6393	0.963431	0.204174	4.71868	2.37385e-06	1.00965e-05	protein_coding	fadE32	NE	lipid metabolism
Rv1397c	823.244	0.591281	0.125807	4.69992	2.60267e-06	1.09875e-05	protein_coding	vapC10	NE	virulence, detoxification, adaptation
Rv3155	345.414	0.586192	0.125053	4.68755	2.765e-06	1.16235e-05	protein_coding	nuoK	NE	intermediary metabolism and respiration
Rv3415c	20.4284	1.28859	0.275313	4.68045	2.86252e-06	1.20208e-05	protein_coding	NA	NE	conserved hypotheticals
Rv2006	2270.51	1.66152	0.356509	4.66053	3.15391e-06	1.32165e-05	protein_coding	otsB1	NE	virulence, detoxification, adaptation
Rv0010c	101.527	0.763435	0.164041	4.65392	3.25682e-06	1.36191e-05	protein_coding	NA	NE	cell wall and cell processes
Rv0866	62.9673	0.762268	0.164685	4.62863	3.68096e-06	1.53283e-05	protein_coding	moaE2	NE	intermediary metabolism and respiration
Rv2899c	132.218	0.558953	0.121235	4.61048	4.01732e-06	1.6642e-05	protein_coding	fdhD	NE	intermediary metabolism and respiration
Rv3379c	44.069	0.918444	0.199831	4.5961	4.30471e-06	1.77402e-05	protein_coding	dxs2	NE	intermediary metabolism and respiration
Rv2431c	553.274	0.910647	0.198195	4.59471	4.3335e-06	1.78404e-05	protein_coding	PE25	NE	PE/PPE
Rv2256c	1531.78	0.63338	0.137894	4.59324	4.36424e-06	1.79484e-05	protein_coding	NA	NE	conserved hypotheticals
Rv3195	65.0521	1.07198	0.233614	4.58868	4.46067e-06	1.8326e-05	protein_coding	NA	NE	conserved hypotheticals
Rv2010	154.091	0.976709	0.213325	4.5785	4.68331e-06	1.91419e-05	protein_coding	vapC15	NE	virulence, detoxification, adaptation
Rv1734c	13.8829	3.49136	0.762607	4.57819	4.69024e-06	1.91506e-05	protein_coding	NA	NE	conserved hypotheticals
Rv2946c	2040.17	0.536483	0.11828	4.53569	5.74145e-06	2.32994e-05	protein_coding	pks1	NE	lipid metabolism
Rv1967	19.8717	1.35435	0.299123	4.52773	5.96196e-06	2.40938e-05	protein_coding	mce3B	NE	virulence, detoxification, adaptation
Rv2950c	3533.05	0.638244	0.140968	4.52759	5.96591e-06	2.40938e-05	protein_coding	fadD29	NE	lipid metabolism
Rv0922	1992.75	0.562031	0.124357	4.51949	6.19894e-06	2.5003e-05	protein_coding	NA	NE	insertion seqs and phages
Rv1929c	69.6719	0.96509	0.214341	4.50259	6.71315e-06	2.69406e-05	protein_coding	NA	NE	conserved hypotheticals
Rv3157	1223.19	0.538447	0.119971	4.48815	7.18455e-06	2.87166e-05	protein_coding	nuoM	NE	intermediary metabolism and respiration
Rv0057	161.025	0.555709	0.124225	4.47342	7.69796e-06	3.07378e-05	protein_coding	NA	NE	conserved hypotheticals
Rv3469c	24.2445	1.13392	0.255719	4.43426	9.2387e-06	3.63791e-05	protein_coding	mhpE	NE	intermediary metabolism and respiration
Rv2204c	4101.52	0.583016	0.131626	4.42934	9.4522e-06	3.71097e-05	protein_coding	NA	NE	conserved hypotheticals
Rv1057	362.295	1.22833	0.27758	4.42514	9.63819e-06	3.77654e-05	protein_coding	NA	NE	conserved hypotheticals
Rv3535c	632.048	0.895568	0.20243	4.42409	9.6849e-06	3.78976e-05	protein_coding	hsaG	NE	intermediary metabolism and respiration
Rv2591	159.204	0.831658	0.18814	4.42041	9.85117e-06	3.84863e-05	protein_coding	PE_PGRS44	NE	PE/PPE
Rv2498c	243.063	0.559822	0.126672	4.41947	9.89429e-06	3.86168e-05	protein_coding	citE	NE	intermediary metabolism and respiration
Rv2824c	42.6271	1.02338	0.233375	4.38512	1.15922e-05	4.49792e-05	protein_coding	NA	NE	conserved hypotheticals
Rv2133c	168.488	0.542509	0.123755	4.38372	1.16668e-05	4.52246e-05	protein_coding	NA	NE	conserved hypotheticals
Rv2694c	666.834	0.873059	0.199809	4.36947	1.24549e-05	4.81389e-05	protein_coding	NA	NE	conserved hypotheticals
Rv0617	136.678	0.629807	0.144518	4.35799	1.31264e-05	5.04892e-05	protein_coding	vapC29	NE	virulence, detoxification, adaptation
Rv0348	172.988	0.521679	0.119913	4.35046	1.3585e-05	5.21521e-05	protein_coding	NA	NE	regulatory proteins
Rv2835c	36.2549	0.953572	0.221338	4.30823	1.64569e-05	6.22766e-05	protein_coding	ugpA	NE	cell wall and cell processes
Rv1607	145.88	0.515592	0.120079	4.29379	1.75651e-05	6.60932e-05	protein_coding	chaA	NE	cell wall and cell processes
Rv2736c	190.872	0.579785	0.135603	4.27559	1.9063e-05	7.15068e-05	protein_coding	recX	NE	information pathways
Rv1701	201.536	0.665314	0.156239	4.2583	2.05988e-05	7.68545e-05	protein_coding	NA	NE	insertion seqs and phages
Rv1993c	138.029	0.897164	0.211579	4.24033	2.23194e-05	8.30406e-05	protein_coding	NA	NE	conserved hypotheticals
Rv3515c	609.403	0.933414	0.220246	4.23806	2.25458e-05	8.37265e-05	protein_coding	fadD19	NE	lipid metabolism
Rv2307D	38.5796	0.855852	0.202523	4.22595	2.37936e-05	8.79502e-05	protein_coding	NA	NE	conserved hypotheticals
Rv3340	586.636	0.860464	0.20392	4.21961	2.4473e-05	9.02103e-05	protein_coding	metC	NE	intermediary metabolism and respiration
Rv2966c	120.487	0.813319	0.19335	4.20645	2.59412e-05	9.51814e-05	protein_coding	NA	NE	intermediary metabolism and respiration
Rv2962c	206.11	0.5858	0.139545	4.19793	2.69364e-05	9.8651e-05	protein_coding	NA	NE	intermediary metabolism and respiration
Rv3522	116.695	0.61914	0.14751	4.19727	2.7015e-05	9.88481e-05	protein_coding	ltp4	NE	lipid metabolism
Rv2380c	274.31	0.715508	0.170523	4.19596	2.71718e-05	9.93305e-05	protein_coding	mbtE	NE	lipid metabolism
Rv0837c	71.6082	1.15745	0.277045	4.17784	2.94293e-05	0.000106896	protein_coding	NA	NE	conserved hypotheticals
Rv3919c	390.339	0.566314	0.135658	4.17456	2.98566e-05	0.000108251	protein_coding	gid	NE	cell wall and cell processes
Rv3548c	193.542	0.719245	0.172549	4.16836	3.06796e-05	0.000111133	protein_coding	NA	NE	intermediary metabolism and respiration
Rv3521	114.786	0.513651	0.123274	4.16673	3.09001e-05	0.00011183	protein_coding	NA	NE	conserved hypotheticals
Rv1255c	159.635	0.835239	0.200645	4.16276	3.1442e-05	0.000113688	protein_coding	NA	NE	regulatory proteins
Rv1471	400.694	1.31852	0.318385	4.14129	3.45355e-05	0.000123749	protein_coding	trxB1	NE	intermediary metabolism and respiration
Rv1068c	16.1812	1.40565	0.34032	4.13037	3.62173e-05	0.000129427	protein_coding	PE_PGRS20	NE	PE/PPE
Rv2149c	345.773	0.534647	0.129608	4.12511	3.70551e-05	0.000132183	protein_coding	yfiH	NE	conserved hypotheticals
Rv0830	94.5053	0.945296	0.229301	4.12251	3.74762e-05	0.000133566	protein_coding	NA	NE	lipid metabolism
Rv1505c	70.3375	0.64893	0.157896	4.10985	3.95913e-05	0.000140726	protein_coding	NA	NE	conserved hypotheticals
Rv2464c	194.266	0.652765	0.159278	4.09827	4.16247e-05	0.000147165	protein_coding	NA	NE	information pathways
Rv0410c	953.322	0.592809	0.144844	4.09273	4.26321e-05	0.00015046	protein_coding	pknG	NE	regulatory proteins
Rv3095	215.875	0.839019	0.205037	4.09204	4.27586e-05	0.000150639	protein_coding	NA	NE	regulatory proteins
Rv3135	121.561	0.942036	0.230512	4.08672	4.37514e-05	0.000154	protein_coding	PPE50	NE	PE/PPE
Rv3405c	59.2379	0.723753	0.177146	4.08562	4.39589e-05	0.000154457	protein_coding	NA	NE	regulatory proteins
Rv3537	759.634	0.958184	0.234851	4.07996	4.50438e-05	0.000157713	protein_coding	kstD	NE	intermediary metabolism and respiration
Rv1673c	76.4736	0.894103	0.219228	4.07841	4.53449e-05	0.000158488	protein_coding	NA	NE	conserved hypotheticals
Rv0691c	101.446	0.625122	0.15363	4.06901	4.72137e-05	0.000164299	protein_coding	NA	NE	regulatory proteins
Rv2656c	7.37295	2.16566	0.534061	4.05508	5.01167e-05	0.000173642	protein_coding	NA	NE	insertion seqs and phages
Rv0972c	147.15	0.643456	0.158723	4.05395	5.03592e-05	0.000174179	protein_coding	fadE12	NE	lipid metabolism
Rv3523	207.231	0.564024	0.14003	4.02789	5.62803e-05	0.000192154	protein_coding	ltp3	NE	lipid metabolism
Rv3565	41.7091	0.827821	0.205753	4.02337	5.73716e-05	0.000195712	protein_coding	aspB	NE	intermediary metabolism and respiration
Rv3037c	79.5781	0.735433	0.182981	4.01917	5.84033e-05	0.000198891	protein_coding	NA	NE	conserved hypotheticals
Rv2517c	107.202	1.07906	0.268867	4.01334	5.98644e-05	0.000203519	protein_coding	NA	NE	conserved hypotheticals
Rv1907c	826.385	0.602915	0.150646	4.00221	6.27537e-05	0.000211894	protein_coding	NA	NE	conserved hypotheticals
Rv1994c	137.007	0.806238	0.201893	3.9934	6.51321e-05	0.000219366	protein_coding	cmtR	NE	regulatory proteins
Rv1936	68.8688	0.759717	0.190336	3.99144	6.56734e-05	0.000220629	protein_coding	NA	NE	intermediary metabolism and respiration
Rv3164c	93.0484	0.55447	0.138952	3.99036	6.59718e-05	0.000221445	protein_coding	moxR3	NE	regulatory proteins
Rv3516	242.073	0.875127	0.221596	3.94919	7.84152e-05	0.000260577	protein_coding	echA19	NE	lipid metabolism
Rv3126c	20.7744	4.34022	1.10427	3.93039	8.48098e-05	0.000280655	protein_coding	NA	NE	conserved hypotheticals
Rv2103c	125.73	0.568865	0.145686	3.90474	9.43273e-05	0.000310601	protein_coding	vapC37	NE	virulence, detoxification, adaptation
Rv1592c	650.928	0.674424	0.173464	3.88798	0.000101081	0.000331197	protein_coding	NA	NE	conserved hypotheticals
Rv0959A	32.7087	0.835159	0.215336	3.87839	0.000105151	0.0003434	protein_coding	vapB9	NE	virulence, detoxification, adaptation
Rv3384c	30.5202	0.862278	0.222829	3.86968	0.00010898	0.000354452	protein_coding	vapC46	NE	virulence, detoxification, adaptation
Rv1489A	47.3731	0.830129	0.214519	3.86972	0.000108961	0.000354452	protein_coding	NA	NE	conserved hypotheticals
Rv3019c	62.8329	0.832656	0.21592	3.85633	0.000115104	0.000371939	protein_coding	esxR	NE	cell wall and cell processes
Rv3089	383.507	0.695175	0.180283	3.85603	0.000115245	0.000372093	protein_coding	fadD13	NE	lipid metabolism
Rv3230c	1446.4	0.519658	0.135116	3.84603	0.000120047	0.000385718	protein_coding	NA	NE	intermediary metabolism and respiration
Rv3561	115.233	0.766306	0.200551	3.82101	0.000132906	0.00042498	protein_coding	fadD3	NE	lipid metabolism
Rv1545	119.774	0.634821	0.166929	3.80293	0.000142996	0.0004536	protein_coding	NA	NE	conserved hypotheticals
Rv0749A	64.7066	0.836267	0.220018	3.8009	0.000144171	0.000456962	protein_coding	NA	NE	conserved hypotheticals
Rv1216c	78.4876	0.59177	0.156579	3.77938	0.000157219	0.000494384	protein_coding	NA	NE	cell wall and cell processes
Rv0595c	44.1686	0.712078	0.188422	3.77916	0.000157359	0.000494432	protein_coding	vapC4	NE	virulence, detoxification, adaptation
Rv0743c	46.8568	0.835849	0.222047	3.76429	0.000167025	0.000522331	protein_coding	NA	NE	conserved hypotheticals
Rv2813	5.98966	2.06135	0.547947	3.76196	0.000168589	0.000526809	protein_coding	NA	NE	conserved hypotheticals
Rv3536c	614.754	0.968732	0.258049	3.75406	0.000173993	0.000542416	protein_coding	hsaE	NE	intermediary metabolism and respiration
Rv1226c	286.037	0.526255	0.140641	3.74182	0.000182691	0.000567753	protein_coding	NA	NE	cell wall and cell processes
Rv3657c	11.7408	1.32528	0.35466	3.73676	0.000186404	0.000577135	protein_coding	NA	NE	cell wall and cell processes
Rv1170	135.97	0.51682	0.138308	3.73672	0.000186434	0.000577135	protein_coding	mshB	NE	intermediary metabolism and respiration
Rv2437	6.76883	1.73899	0.465982	3.73189	0.000190046	0.000587858	protein_coding	NA	NE	cell wall and cell processes
Rv3020c	70.4775	0.901458	0.242426	3.71848	0.000200422	0.000617076	protein_coding	esxS	NE	cell wall and cell processes
Rv2767c	22.0389	1.12379	0.302271	3.71782	0.000200948	0.00061774	protein_coding	NA	NE	cell wall and cell processes
Rv2474c	119.089	0.53717	0.144805	3.70961	0.000207576	0.000635172	protein_coding	NA	NE	conserved hypotheticals
Rv2086	6.64997	2.23009	0.601448	3.70787	0.000209012	0.000638094	protein_coding	NA	NE	insertion seqs and phages
Rv3064c	32.2506	0.842379	0.227643	3.70044	0.000215223	0.000654548	protein_coding	NA	NE	cell wall and cell processes
Rv1039c	117.932	0.910238	0.247059	3.6843	0.000229331	0.000693745	protein_coding	PPE15	NE	PE/PPE
Rv1621c	657.839	0.500073	0.136266	3.66982	0.000242719	0.000731465	protein_coding	cydD	NE	intermediary metabolism and respiration
Rv1831	430.72	0.541728	0.148278	3.65346	0.000258733	0.000774449	protein_coding	NA	NE	conserved hypotheticals
Rv1042c	116.179	0.6295	0.172917	3.64047	0.000272142	0.000811535	protein_coding	NA	NE	NA
Rv2424c	22.54	0.98988	0.272515	3.63239	0.000280807	0.000836514	protein_coding	NA	NE	insertion seqs and phages
Rv1714	39.1032	0.764992	0.2108	3.62899	0.000284528	0.000844672	protein_coding	NA	NE	intermediary metabolism and respiration
Rv0412c	567.515	0.533399	0.147529	3.61554	0.000299722	0.000884503	protein_coding	NA	NE	cell wall and cell processes
Rv1943c	63.8657	0.626605	0.173366	3.61434	0.000301111	0.000887944	protein_coding	mazE5	NE	virulence, detoxification, adaptation
Rv0699	3.58197	2.57698	0.713808	3.61018	0.000305981	0.000900303	protein_coding	NA	NE	conserved hypotheticals
Rv3526	1436.82	0.624642	0.173278	3.60486	0.000312321	0.000917602	protein_coding	kshA	NE	intermediary metabolism and respiration
Rv3430c	111.486	0.61875	0.172561	3.58569	0.000336194	0.000978355	protein_coding	NA	NE	insertion seqs and phages
Rv1452c	13.7018	1.22012	0.340545	3.58285	0.000339865	0.000988314	protein_coding	PE_PGRS28	NE	PE/PPE
Rv2436	38.9767	0.871782	0.24334	3.58256	0.000340241	0.000988687	protein_coding	rbsK	NE	intermediary metabolism and respiration
Rv2281	79.1801	0.596476	0.166595	3.58039	0.000343087	0.000995503	protein_coding	pitB	NE	cell wall and cell processes
Rv2490c	33.7646	0.918287	0.257689	3.56354	0.000365883	0.00105473	protein_coding	PE_PGRS43	NE	PE/PPE
Rv2335	168.938	0.531014	0.14919	3.55932	0.000371819	0.00107017	protein_coding	cysE	NE	intermediary metabolism and respiration
Rv3506	43.0221	0.698933	0.198628	3.51881	0.000433491	0.00123797	protein_coding	fadD17	NE	lipid metabolism
Rv2038c	39.4756	0.687198	0.195461	3.51578	0.000438472	0.0012495	protein_coding	NA	NE	cell wall and cell processes
Rv1674c	33.6847	0.75954	0.218871	3.47026	0.00051996	0.0014639	protein_coding	NA	NE	regulatory proteins
Rv0324	32.2093	0.772704	0.22354	3.45667	0.000546895	0.00153215	protein_coding	NA	NE	regulatory proteins
Rv2382c	45.3598	0.711872	0.206224	3.45194	0.000556564	0.00155596	protein_coding	mbtC	NE	lipid metabolism
Rv3545c	578.537	0.742209	0.215602	3.4425	0.000576366	0.0016068	protein_coding	cyp125	NE	intermediary metabolism and respiration
Rv1628c	489.04	0.540161	0.157658	3.42615	0.000612203	0.00169957	protein_coding	NA	NE	conserved hypotheticals
Rv1817	192.232	0.683469	0.199539	3.42523	0.00061427	0.00170412	protein_coding	NA	NE	intermediary metabolism and respiration
Rv1774	129.669	0.503353	0.147109	3.42162	0.000622491	0.00172452	protein_coding	NA	NE	intermediary metabolism and respiration
Rv0362	65.7481	0.620861	0.181545	3.41987	0.000626504	0.00173443	protein_coding	mgtE	NE	cell wall and cell processes
Rv1518	8.10251	1.41055	0.413104	3.41451	0.000638964	0.00176647	protein_coding	NA	NE	conserved hypotheticals
Rv3065	29.7113	0.857622	0.251343	3.41215	0.000644516	0.00178058	protein_coding	mmr	NE	cell wall and cell processes
Rv1038c	53.1929	0.747522	0.219328	3.40823	0.000653853	0.00180387	protein_coding	esxJ	NE	cell wall and cell processes
Rv1407	120.154	0.501122	0.148019	3.38552	0.000710448	0.0019492	protein_coding	fmu	NE	information pathways
Rv2036	123.06	0.602242	0.17814	3.38073	0.00072294	0.00197858	protein_coding	NA	NE	conserved hypotheticals
Rv1129c	103.459	0.987176	0.292065	3.37999	0.000724893	0.00198201	protein_coding	NA	NE	regulatory proteins
Rv3129	7.19051	1.7319	0.519164	3.33593	0.000850133	0.00229605	pseudogene	NA	NE	conserved hypotheticals
Rv0624	75.1911	0.597019	0.179723	3.32189	0.000894107	0.0024034	protein_coding	vapC30	NE	virulence, detoxification, adaptation
Rv1716	42.4404	0.687426	0.208093	3.30346	0.000954999	0.00256017	protein_coding	NA	NE	conserved hypotheticals
Rv0841	2.08594	4.11282	1.24909	3.29266	0.000992455	0.00265165	protein_coding	NA	NE	cell wall and cell processes
Rv2016	178.96	0.760747	0.231584	3.28497	0.00101992	0.00271955	protein_coding	NA	NE	conserved hypotheticals
Rv3550	90.419	0.689329	0.210301	3.27782	0.00104611	0.00278195	protein_coding	echA20	NE	lipid metabolism
Rv0327c	22.8697	0.803774	0.246443	3.26151	0.00110821	0.00293532	protein_coding	cyp135A1	NE	intermediary metabolism and respiration
Rv0421c	94.0746	0.563761	0.173244	3.25413	0.00113738	0.00300659	protein_coding	NA	NE	conserved hypotheticals
Rv0612	52.1549	1.00748	0.310228	3.24756	0.001164	0.00306879	protein_coding	NA	NE	conserved hypotheticals
Rv1492	537.524	0.58604	0.181112	3.23579	0.00121306	0.00318549	protein_coding	mutA	NE	lipid metabolism
Rv3845	18.3865	1.14835	0.356203	3.22387	0.00126472	0.00331457	protein_coding	NA	NE	conserved hypotheticals
Rv0140	1161.37	0.745198	0.234186	3.18207	0.00146225	0.00378002	protein_coding	NA	NE	conserved hypotheticals
Rv2809	115.046	0.56887	0.180158	3.15762	0.00159065	0.0040775	protein_coding	NA	NE	conserved hypotheticals
Rv3067	42.8412	0.645715	0.205449	3.14294	0.00167259	0.00426286	protein_coding	NA	NE	conserved hypotheticals
Rv1532c	56.5726	0.501942	0.159903	3.13904	0.001695	0.00430437	protein_coding	NA	NE	conserved hypotheticals
Rv1041c	3.10454	2.50429	0.800819	3.12715	0.00176507	0.00447279	protein_coding	NA	NE	insertion seqs and phages
Rv3165c	31.4613	0.705936	0.225878	3.1253	0.00177626	0.00449828	protein_coding	NA	NE	conserved hypotheticals
Rv3559c	66.8907	0.642308	0.205808	3.12091	0.00180295	0.00455718	protein_coding	NA	NE	intermediary metabolism and respiration
Rv0725c	33.6326	0.819499	0.262863	3.11759	0.00182338	0.00460589	protein_coding	NA	NE	conserved hypotheticals
Rv3571	462.612	0.774937	0.249736	3.10303	0.00191551	0.0048081	protein_coding	kshB	NE	intermediary metabolism and respiration
Rv2393	607.959	0.566187	0.182962	3.09456	0.00197107	0.00493822	protein_coding	che1	NE	intermediary metabolism and respiration
Rv0085	201.06	1.09834	0.355832	3.08668	0.00202406	0.00505824	protein_coding	hycP	NE	intermediary metabolism and respiration
Rv3026c	21.094	0.752477	0.24557	3.06421	0.00218244	0.00540109	protein_coding	NA	NE	conserved hypotheticals
Rv1189	55.7095	0.810102	0.265566	3.05047	0.00228485	0.00563218	protein_coding	sigI	NE	information pathways
Rv0698	55.5229	0.575756	0.189899	3.0319	0.00243017	0.00595721	protein_coding	NA	NE	conserved hypotheticals
Rv3395c	43.3426	0.661253	0.218802	3.02215	0.00250987	0.00611493	protein_coding	NA	NE	conserved hypotheticals
Rv2381c	99.7541	0.568142	0.188735	3.01026	0.00261023	0.00632565	protein_coding	mbtD	NE	lipid metabolism
Rv1939	30.1919	0.745148	0.247871	3.00619	0.00264546	0.00639828	protein_coding	NA	NE	intermediary metabolism and respiration
Rv2489c	9.00183	1.28634	0.428335	3.00312	0.00267228	0.00645139	protein_coding	NA	NE	conserved hypotheticals
Rv2646	82.1595	0.633343	0.212401	2.98183	0.00286534	0.00685512	protein_coding	NA	NE	insertion seqs and phages
Rv2653c	21.5315	0.767551	0.259464	2.95821	0.00309428	0.00734544	protein_coding	NA	NE	insertion seqs and phages
Rv3560c	60.6291	0.590277	0.201064	2.93577	0.0033272	0.00784227	protein_coding	fadE30	NE	lipid metabolism
Rv2466c	1320.3	0.741095	0.252657	2.93321	0.00335479	0.00790261	protein_coding	NA	NE	conserved hypotheticals
Rv1045	48.9991	0.505485	0.174266	2.90065	0.00372386	0.00871015	protein_coding	NA	NE	conserved hypotheticals
Rv2027c	372.274	0.68174	0.2361	2.88751	0.00388305	0.00904	protein_coding	dosT	NE	regulatory proteins
Rv0331	64.918	0.521048	0.182547	2.85432	0.00431294	0.00995078	protein_coding	NA	NE	intermediary metabolism and respiration
Rv1715	27.822	0.627864	0.220211	2.85119	0.00435555	0.0100286	protein_coding	fadB3	NE	lipid metabolism
Rv1940	43.3884	0.563646	0.198105	2.84518	0.00443859	0.0101903	protein_coding	ribA1	NE	intermediary metabolism and respiration
Rv2383c	87.4464	0.529972	0.186895	2.83567	0.00457302	0.0104628	protein_coding	mbtB	NE	lipid metabolism
Rv0874c	137.312	0.697848	0.246746	2.8282	0.00468104	0.0106792	protein_coding	NA	NE	conserved hypotheticals
Rv0261c	12.9381	1.08783	0.385344	2.82302	0.00475734	0.0108408	protein_coding	narK3	NE	cell wall and cell processes
Rv3333c	26.6758	0.86869	0.31032	2.79934	0.00512079	0.0115895	protein_coding	NA	NE	conserved hypotheticals
Rv2040c	59.365	0.504413	0.180272	2.79806	0.00514111	0.0116222	protein_coding	NA	NE	cell wall and cell processes
Rv0744c	58.6749	0.537281	0.193167	2.78143	0.005412	0.0121655	protein_coding	NA	NE	regulatory proteins
Rv3394c	34.547	0.599538	0.215772	2.77857	0.00545982	0.0122523	protein_coding	NA	NE	conserved hypotheticals
Rv0596c	18.2174	0.721305	0.261051	2.76308	0.00572584	0.0127844	protein_coding	vapB4	NE	virulence, detoxification, adaptation
Rv3855	505.68	0.686248	0.248476	2.76183	0.00574789	0.0128121	protein_coding	ethR	NE	regulatory proteins
Rv2898c	72.8529	0.534016	0.193759	2.75608	0.00584989	0.0130103	protein_coding	NA	NE	conserved hypotheticals
Rv2687c	34.3381	0.698899	0.254498	2.74618	0.00602932	0.0133571	protein_coding	NA	NE	cell wall and cell processes
Rv3653	7.51018	1.46864	0.5388	2.72576	0.00641535	0.0140869	protein_coding	PE_PGRS61	NE	PE/PPE
Rv3504	240.348	0.656226	0.240802	2.72517	0.00642686	0.0141044	protein_coding	fadE26	NE	lipid metabolism
Rv3183	17.5484	0.828431	0.304736	2.71852	0.00655739	0.0143513	protein_coding	NA	NE	regulatory proteins
Rv3833	198.549	0.648508	0.238586	2.71813	0.00656516	0.0143604	protein_coding	NA	NE	regulatory proteins
Rv3639c	3.11103	2.51745	0.928313	2.71186	0.00669077	0.0146027	protein_coding	NA	NE	conserved hypotheticals
Rv2647	21.353	0.779643	0.28925	2.69539	0.00703054	0.0152029	protein_coding	NA	NE	insertion seqs and phages
Rv0083	567.989	1.06821	0.396582	2.69353	0.00707002	0.01528	protein_coding	NA	NE	intermediary metabolism and respiration
Rv3167c	24.4513	0.786494	0.293066	2.68368	0.00728173	0.0156865	protein_coding	NA	NE	regulatory proteins
Rv0620	1.27187	3.39523	1.26989	2.67364	0.00750336	0.0161203	protein_coding	galK	NE	intermediary metabolism and respiration
Rv0082	389.731	1.03697	0.389182	2.66447	0.00771089	0.0165394	protein_coding	NA	NE	intermediary metabolism and respiration
Rv0990c	133.884	0.707191	0.26553	2.66332	0.00773733	0.0165871	protein_coding	NA	NE	conserved hypotheticals
Rv2328	44.7959	0.538411	0.203847	2.64125	0.00826003	0.0176223	protein_coding	PE23	NE	PE/PPE
Rv1052	57.2795	0.523296	0.199234	2.62654	0.00862566	0.0183238	protein_coding	NA	NE	conserved hypotheticals
Rv0921	127.887	0.590124	0.22528	2.61951	0.0088055	0.0186461	protein_coding	NA	NE	insertion seqs and phages
Rv0087	154.236	0.735334	0.28086	2.61816	0.00884061	0.0187105	protein_coding	hycE	NE	intermediary metabolism and respiration
Rv0047c	617.589	0.593639	0.228193	2.60148	0.00928225	0.019562	protein_coding	NA	NE	conserved hypotheticals
Rv0086	425.171	0.859271	0.333984	2.57279	0.0100882	0.0210709	protein_coding	hycQ	NE	intermediary metabolism and respiration
Rv2270	9.96986	1.32122	0.51514	2.56478	0.0103241	0.0215411	protein_coding	lppN	NE	cell wall and cell processes
Rv1128c	50.9245	0.52304	0.207587	2.51962	0.0117482	0.0242078	protein_coding	NA	NE	insertion seqs and phages
Rv0618	34.24	0.540427	0.218125	2.4776	0.013227	0.0269619	pseudogene	galT	NE	intermediary metabolism and respiration
Rv3417c	4506.34	0.749326	0.302805	2.47462	0.013338	0.0271464	protein_coding	groEL1	NE	virulence, detoxification, adaptation
Rv0828c	4.16224	1.58569	0.640904	2.47415	0.0133553	0.0271678	protein_coding	NA	NE	intermediary metabolism and respiration
Rv2107	12.7671	0.861	0.348048	2.4738	0.0133686	0.027181	protein_coding	PE22	NE	PE/PPE
Rv0735	47.6722	0.510316	0.206874	2.46679	0.013633	0.0276338	protein_coding	sigL	NE	information pathways
Rv2341	8.93477	1.02629	0.419729	2.44513	0.0144799	0.029202	protein_coding	lppQ	NE	cell wall and cell processes
Rv0962c	3.03954	1.92394	0.787889	2.4419	0.0146102	0.0293606	protein_coding	lprP	NE	cell wall and cell processes
Rv1528c	32.5203	0.818601	0.337031	2.42886	0.0151464	0.0303005	protein_coding	papA4	NE	lipid metabolism
Rv0257	48.0863	0.500459	0.209051	2.39395	0.0166679	0.0330453	protein_coding	NA	NE	conserved hypotheticals
Rv3162c	31.3884	0.649456	0.272353	2.38462	0.017097	0.0338117	protein_coding	NA	NE	cell wall and cell processes
Rv0665	13.5022	0.77473	0.325945	2.37688	0.01746	0.0344612	protein_coding	vapC8	NE	virulence, detoxification, adaptation
Rv1776c	12.8651	0.712577	0.301816	2.36097	0.0182274	0.0357455	protein_coding	NA	NE	regulatory proteins
Rv3079c	119.07	0.538496	0.228532	2.35632	0.0184568	0.0361419	protein_coding	NA	NE	conserved hypotheticals
Rv2308	27.6673	0.529722	0.224991	2.35441	0.018552	0.0363105	protein_coding	NA	NE	conserved hypotheticals
Rv1313c	2.89767	1.62619	0.703877	2.31034	0.0208696	0.0403506	protein_coding	NA	NE	NA
Rv1777	22.5542	0.644505	0.281321	2.291	0.0219637	0.0422607	protein_coding	cyp144	NE	intermediary metabolism and respiration
Rv3366	38.3626	0.582851	0.255371	2.28237	0.0224677	0.0431887	protein_coding	spoU	NE	information pathways
Rv2012	63.6174	0.604782	0.266128	2.27252	0.0230549	0.0442322	protein_coding	NA	NE	conserved hypotheticals
Rv0967	2230.88	3.4976	0.21557	16.2249	3.36338e-59	6.69481e-57	protein_coding	csoR	Uncertain	regulatory proteins
Rv1222	1407.99	1.44613	0.129235	11.19	4.56474e-29	1.58019e-27	protein_coding	rseA	Uncertain	information pathways
Rv3566A	60.5857	2.04167	0.183344	11.1357	8.4052e-29	2.85992e-27	protein_coding	NA	Uncertain	conserved hypotheticals
Rv0763c	107.993	1.64702	0.16522	9.9686	2.09155e-23	4.89792e-22	protein_coding	NA	Uncertain	intermediary metabolism and respiration
Rv2664	159.222	1.6752	0.179971	9.30816	1.30064e-20	2.44238e-19	protein_coding	NA	Uncertain	conserved hypotheticals
Rv2146c	464.006	0.551456	0.097643	5.64767	1.62634e-08	9.11893e-08	protein_coding	NA	Uncertain	cell wall and cell processes
Rv3221c	284.363	0.686715	0.121888	5.63397	1.76103e-08	9.83264e-08	protein_coding	TB7.3	Uncertain	lipid metabolism
Rv1642	3121.37	0.618506	0.132279	4.67579	2.92827e-06	1.22839e-05	protein_coding	rpmI	Uncertain	information pathways
Rv3182	60.1817	1.19965	0.266957	4.49377	6.99716e-06	2.80239e-05	protein_coding	NA	Uncertain	conserved hypotheticals
Rv1888A	19.7087	1.02444	0.283633	3.61184	0.000304027	0.000895217	pseudogene	NA	Uncertain	conserved hypotheticals
Rv1573	10.5194	1.64163	0.476569	3.44468	0.000571728	0.00159509	protein_coding	NA	Uncertain	insertion seqs and phages
Rv0607	22.4379	1.0469	0.306155	3.41949	0.000627378	0.00173564	protein_coding	NA	Uncertain	conserved hypotheticals
Rv0609A	30.8772	0.791581	0.247883	3.19336	0.00140626	0.00364711	protein_coding	NA	Uncertain	conserved hypotheticals
Rv0666	10.8698	1.05098	0.357477	2.94	0.00328212	0.00774978	protein_coding	NA	Uncertain	cell wall and cell processes
Rv2654c	5.75755	1.4664	0.502757	2.91672	0.00353733	0.00830489	protein_coding	NA	Uncertain	insertion seqs and phages
Rv2085	24.7151	0.670326	0.252724	2.6524	0.00799211	0.0170782	protein_coding	NA	Uncertain	insertion seqs and phages
